# Supplementary material for: Sleep Disorder and Cocaine Abuse Impact Purine and Pyrimidine Nucleotide Metabolic Signatures
Source: Metabolites. 2022 Sep 15;12(9):869. doi: 10.3390/metabo12090869 (PMC9502494; doi:10.3390/metabo12090869)
Supplement: Supplementary file 1 [file metabolites-12-00869-s001.zip]

Archive with 2 entries (2 files):
- metabolites-1878580-supplementary Files.xlsx
- metabolites-1878580-supplementary Table.xlsx
