# Supplementary material for: Sleep Disorder and Cocaine Abuse Impact Purine and Pyrimidine Nucleotide Metabolic Signatures
Source: Metabolites. 2022 Sep 15;12(9):869. doi: 10.3390/metabo12090869 (PMC9502494; doi:10.3390/metabo12090869)
Supplement: Supplementary file 1 [file metabolites-12-00869-s001.zip › metabolites-1878580-supplementary Files.xlsx]

## Sheet: Supplemetary file_S1
Sample Name	Polarity	QC-start-run-1	QC-start-run-2	QC-start-run-3	QC-end-run-1	QC-end-run-2	QC-end-run-3	A2-CIR-1	A2-CIR-2	A2-CIR-3	A2-CIR-4	A2-CIR-5	A3-COC-CIR-1	A3-COC-CIR-2	A3-COC-CIR-3	A3-COC-CIR-4	A3-COC-CIR-5	I4-Control-1	I4-Control-2	I4-Control-3	I4-Control-4	I4-Control-5	I5-COCAINE-1	I5-COCAINE-2	I5-COCAINE-3	I5-COCAIN-4	I5-COCAIN-5	0	Sample Name	QC-start-run-1	QC-start-run-2	QC-start-run-3	QC-end-run-1	QC-end-run-2	QC-end-run-3	A2-CIR-1	A2-CIR-2	A2-CIR-3	A2-CIR-4	A2-CIR-5	A3-COC-CIR-1	A3-COC-CIR-2	A3-COC-CIR-3	A3-COC-CIR-4	A3-COC-CIR-5	I4-Control-1	I4-Control-2	I4-Control-3	I4-Control-4
Sample Type		Expected RT(min)	Expected RT(min)	Expected RT(min)	Expected RT(min)	Expected RT(min)	Expected RT(min)	Expected RT(min)	Expected RT(min)	Expected RT(min)	Expected RT(min)	Expected RT(min)	Expected RT(min)	Expected RT(min)	Expected RT(min)	Expected RT(min)	Expected RT(min)	Expected RT(min)	Expected RT(min)	Expected RT(min)	Expected RT(min)	Expected RT(min)	Expected RT(min)	Expected RT(min)	Expected RT(min)	Expected RT(min)	Expected RT(min)	0	Sample Type	RT (min)	RT (min)	RT (min)	RT (min)	RT (min)	RT (min)	RT (min)	RT (min)	RT (min)	RT (min)	RT (min)	RT (min)	RT (min)	RT (min)	RT (min)	RT (min)	RT (min)	RT (min)	RT (min)	RT (min)
1-METHYL-L-HISTIDINE	Positive	6	6	6	6	6	6	6	6	6	6	6	6	6	6	6	6	6	6	6	6	6	6	6	6	6	6	0	1-METHYL-L-HISTIDINE	6.05826	6.00867	5.98055	5.94747	5.95356	5.9427	5.94956	5.96318	5.95075	5.96197	5.94682	5.97348	5.96585	5.95288	5.9738	5.94105	5.97148	5.95609	5.9552	5.95173
3-METHYLHISTAMINE	Positive	8.6	8.6	8.6	9.75	8.6	8.6	8.6	8.6	8.6	8.6	8.6	8.6	8.6	8.6	8.6	8.6	8.6	8.6	8.6	8.6	8.6	8.6	8.6	8.6	8.6	8.6	0	3-METHYLHISTAMINE	9.64029	9.64326	9.5768	9.57369	9.60465	9.58852	10.0413	8.45017	8.57961	8.99654	9.93351	10.0905	10.1121	9.26325	N/A	9.50113	N/A	9.58531	9.97851	9.08157
4-AMINOBENZOATE	Positive	5.52	5.52	5.52	5.52	5.52	5.52	5.52	5.52	5.52	5.52	5.52	5.52	5.52	5.52	5.52	5.52	5.52	5.52	5.52	5.52	5.52	5.52	5.52	5.52	5.52	5.52	0	4-AMINOBENZOATE	5.51809	5.52591	5.53177	5.52604	5.51858	5.51365	5.50928	5.52403	5.50204	5.51561	5.51623	5.5367	5.52288	5.52478	5.4849	5.51332	5.52938	5.51626	5.50572	5.52392
4-GUANIDINOBUTANOATE	Positive	8	8	8	8	8	8	8	8	8	8	8	8	8	8	8	8	8	8	8	8	8	8	8	8	8	8	0	4-GUANIDINOBUTANOATE	8.20873	8.22732	8.22823	8.22	8.22588	8.20412	8.23689	8.32057	8.2827	8.2293	8.21565	8.18859	8.19743	8.24918	8.14999	8.21776	8.29932	8.20131	8.19865	8.306
4-IMIDAZOLEACETATE	Positive	5.6	5.6	5.6	5.6	5.6	5.6	5.6	5.6	5.6	5.6	5.6	5.6	5.6	5.6	5.6	5.6	5.6	5.6	5.6	5.6	5.6	5.6	5.6	5.6	5.6	5.6	0	4-IMIDAZOLEACETATE	5.66732	5.66133	5.66296	5.67089	5.65243	5.66613	5.63702	5.67579	5.72079	5.68994	5.65133	5.68686	5.63374	5.66791	5.54028	5.65657	5.70913	5.61883	5.62434	5.70706
ACETYLGLUCOSAMINE	Positive	5.57	5.57	5.57	5.57	5.57	5.57	5.57	5.57	5.57	5.57	5.57	5.57	5.57	5.57	5.57	5.57	5.57	5.57	5.57	5.57	5.57	5.57	5.57	5.57	5.57	5.57	0	ACETYLGLUCOSAMINE	5.94206	5.94009	5.89153	5.93377	5.93556	5.93941	5.89099	5.94858	5.9122	5.93339	5.86062	5.96598	5.90218	5.94927	5.95832	5.93129	5.96487	5.92963	5.96095	5.95279
ADENINE	Positive	4	4	4	4	4	4	4	4	4	4	4	4	4	4	4	4	4	4	4	4	4	4	4	4	4	4	0	ADENINE	4.1165	4.08356	4.08056	4.06615	4.05679	4.08073	4.08255	4.05183	4.05848	4.06377	4.08066	4.1095	4.08421	4.07009	4.14602	4.06477	4.0613	4.07452	4.08796	4.06206
ADENOSINE	Positive	3.8	3.8	3.8	3.8	3.8	3.8	3.8	3.8	3.8	3.8	3.8	3.8	3.8	3.8	3.8	3.8	3.8	3.8	3.8	3.8	3.8	3.8	3.8	3.8	3.8	3.8	0	ADENOSINE	3.82399	3.85673	3.8543	3.84989	3.84606	3.86135	3.85881	3.85595	3.84476	3.82373	3.8545	3.88387	3.85299	N/A	3.91219	3.85552	3.8238	3.83792	3.83202	3.83401
ADENOSINE 5'-DIPHOSPHATE	Positive	9.6	9.6	9.6	9.6	9.6	9.6	9.6	9.6	9.6	9.6	9.6	9.6	9.6	9.6	9.6	9.6	9.6	9.6	9.6	9.6	9.6	9.6	9.6	9.6	9.6	9.6	0	ADENOSINE 5'-DIPHOSPHATE	9.22597	9.21751	9.19478	9.25019	9.24423	9.2156	9.27999	9.32885	9.32744	9.32282	9.28885	9.29776	9.29727	9.28655	10.0563	9.24651	9.26616	9.26574	9.25542	9.26368
ADENOSINE DIPHOSPHATE RIBOSE	Positive	8.7	8.7	8.7	8.7	8.7	8.7	8.7	8.7	8.7	8.7	8.7	8.7	8.7	8.7	8.7	8.7	8.7	8.7	8.7	8.7	8.7	8.7	8.7	8.7	8.7	8.7	0	ADENOSINE DIPHOSPHATE RIBOSE	8.50842	8.51785	8.51553	8.51587	8.52249	8.4888	8.5026	8.53355	8.53041	8.53086	8.50742	8.51758	8.51579	8.51761	8.51224	8.50849	8.54713	8.52258	8.50415	8.52489
ADENOSINE-MONOPHOSPHATE	Positive	7.48	7.48	7.48	7.48	7.48	7.48	7.48	7.86	7.84	7.79	7.61	7.48	7.6	7.72	7.48	7.48	7.9	7.71	7.48	7.75	7.48	7.75	7.81	7.48	7.48	7.74	0	ADENOSINE-MONOPHOSPHATE	7.68434	7.6911	7.68617	7.68685	7.69386	7.66661	7.60626	7.86302	7.84084	7.78711	7.61352	7.60693	7.60165	7.72214	7.51879	7.7001	7.8997	7.70857	7.60802	7.74624
Adenylsuccinic acid-pos	Positive	11.4	11.4	11.4	11.4	11.4	11.4	11.4	11.4	11.4	11.4	11.4	11.4	11.4	11.4	11.4	11.4	11.4	11.4	11.4	11.4	11.4	11.4	11.4	11.4	11.4	11.4	0	Adenylsuccinic acid-pos	11.3396	11.2888	11.2894	11.243	11.262	11.2122	11.2848	11.3331	11.3177	11.2801	11.2557	11.3046	11.2613	11.2351	11.5014	11.2666	11.332	11.2727	11.2412	11.2795
ALLANTOIN	Positive	7.2	7.2	7.2	7.2	7.2	7.2	7.2	7.2	7.2	7.2	7.2	7.2	7.2	7.2	7.2	7.2	7.2	7.2	7.2	7.2	7.2	7.2	7.2	7.2	7.2	7.2	0	ALLANTOIN	7.22538	7.21865	7.23387	7.22248	7.20384	7.21953	7.21908	7.21992	7.2207	7.22656	7.20774	7.22999	7.2187	7.21223	7.22913	7.21374	7.23655	7.20534	7.21287	7.21695
ALLOTHREONINE	Positive	7.3	7.3	7.3	7.3	7.3	7.3	7.3	7.3	7.3	7.3	7.3	7.3	7.3	7.3	7.3	7.3	7.3	7.3	7.3	7.3	7.3	7.3	7.3	7.3	7.3	7.3	0	ALLOTHREONINE	7.73858	7.73874	7.74057	7.72581	7.73121	7.71347	7.64417	7.86196	7.84423	7.80312	7.64485	7.64632	7.62728	7.74679	7.37502	7.74076	7.89043	7.72927	7.6366	7.77995
AMINOADIPATE	Positive	8.28	8.28	8.28	8.28	8.28	8.28	8.28	8.28	8.28	8.28	8.28	8.28	8.28	8.28	8.28	8.28	8.28	8.28	8.28	8.28	8.28	8.28	8.28	8.28	8.28	8.28	0	AMINOADIPATE	8.30654	8.31416	8.30834	8.30556	8.3097	8.28367	8.30363	8.39486	8.35829	8.34228	8.27786	8.27161	8.27752	8.39215	8.22943	8.29887	8.40293	8.29059	8.27018	8.37623
ANILINE-2-SULFONATE	Positive	3.6	3.6	3.6	3.6	3.6	3.6	3.6	3.6	3.6	3.6	3.6	3.6	3.6	3.6	3.6	3.6	3.6	3.6	3.6	3.6	3.6	3.6	3.6	3.6	3.6	3.6	0	ANILINE-2-SULFONATE	4.40462	4.39284	4.37224	4.24906	4.53489	4.33126	4.21907	4.31519	4.28856	4.30057	4.29779	4.33045	4.33175	4.28522	3.99375	4.37442	4.45519	4.36965	4.31634	4.19375
ANSERINE	Positive	7.2	7.2	7.2	7.2	7.2	7.2	7.2	7.2	7.2	7.2	7.2	7.2	7.2	7.2	7.2	7.2	7.2	7.2	7.2	7.2	7.2	7.2	7.2	7.2	7.2	7.2	0	ANSERINE	7.53439	7.52268	7.52692	7.53312	7.50671	7.50402	7.4543	7.59861	7.58379	7.54597	7.47342	7.45322	7.43961	7.5395	7.23429	7.50857	7.62483	7.51588	7.45936	7.53547
ANTHRANILATE	Positive	5.18	5.18	5.18	5.18	5.18	5.18	5.18	5.18	5.18	5.18	5.18	5.18	5.18	5.18	5.18	5.18	5.18	5.18	5.18	5.18	5.18	5.18	5.18	5.18	5.18	5.18	0	ANTHRANILATE	5.51844	5.52619	5.53215	5.52627	5.51895	5.514	5.50943	5.52434	5.50244	5.51575	5.5164	5.5369	5.523	5.5252	5.48541	5.51349	5.52989	5.51644	5.50599	5.52435
ARGININE	Positive	14.5	14.5	14.5	14.5	14.5	14.5	14.5	14.5	14.5	14.5	14.5	14.5	14.5	14.5	14.5	14.5	14.5	14.5	14.5	14.5	14.5	14.5	14.5	14.5	14.5	14.5	0	ARGININE	14.4541	14.4602	14.4719	14.4567	14.4874	14.4469	14.5056	14.3195	14.3687	14.4007	14.5474	14.562	14.5431	14.4085	14.7436	14.4611	14.1957	14.4706	14.5115	14.3781
ASPARTATE	Positive	8.41	8.41	8.41	8.41	8.41	8.41	8.41	8.41	8.41	8.41	8.41	8.41	8.41	8.41	8.41	8.41	8.41	8.41	8.41	8.41	8.41	8.41	8.41	8.41	8.41	8.41	0	ASPARTATE	8.39328	8.40076	8.39517	8.38761	8.38958	8.36555	8.38723	8.46842	8.44677	8.42631	8.35764	8.36308	8.36843	8.46272	8.34219	8.38207	8.48448	8.3874	8.36433	8.45197
ATP-pos	Positive	10.2	10.2	10.2	10.2	10.2	10.2	10.2	10.2	10.2	10.2	10.2	10.2	10.2	10.2	10.2	10.2	10.2	10.2	10.2	10.2	10.2	10.2	10.2	10.2	10.2	10.2	0	ATP-pos	11.3099	10.8429	10.6766	10.4603	10.4352	10.3755	10.7271	10.9041	10.8072	10.5683	10.5824	11.0334	10.6057	10.4298	13.2903	10.5905	10.6011	10.5276	10.4392	10.5229
BETA-ALANINE	Positive	8.3	8.3	8.3	8.3	8.3	8.3	8.3	8.3	8.3	8.3	8.3	8.3	8.3	8.3	8.3	8.3	8.3	8.3	8.3	8.3	8.3	8.3	8.3	8.3	8.3	8.3	0	BETA-ALANINE	8.32348	8.34275	8.33325	8.33458	8.33827	8.31211	8.33798	8.38363	8.35908	8.35893	8.32528	8.32819	8.33463	8.38023	8.32936	8.32999	8.37253	8.32472	8.31486	8.36681
BETA-GLYCEROPHOSPHATE	Positive	8.2	8.2	8.2	8.2	8.2	8.2	8.2	8.2	8.2	8.2	8.2	8.2	8.2	8.2	8.2	8.2	8.2	8.2	8.2	8.2	8.2	8.2	8.2	8.2	8.2	8.2	0	BETA-GLYCEROPHOSPHATE	8.54291	8.54009	8.51925	8.51906	8.53192	8.49784	8.46954	8.47068	8.52758	8.55374	8.45084	8.5009	8.49956	8.48429	8.56142	8.5264	8.59668	8.54071	8.56799	8.5514
BETAINE	Positive	5	5	5	5	5	5	5	5	5	5	5	5	5	5	5	5	5	5	5	5	5	5	5	5	5	5	0	BETAINE	5.19265	5.17891	5.18662	5.20704	5.18582	5.18861	5.17641	5.2099	5.20171	5.19752	5.1832	5.20283	5.18398	5.17886	5.19386	5.18072	5.20187	5.19467	5.18166	5.17235
BETA-NICOTINAMIDE ADENINE DINUCLEOTIDE	Positive	7.63	7.63	7.63	7.63	7.63	7.63	7.63	7.63	7.63	7.63	7.63	7.63	7.63	7.63	7.63	7.63	7.63	7.63	7.63	7.63	7.63	7.63	7.63	7.63	7.63	7.63	0	BETA-NICOTINAMIDE ADENINE DINUCLEOTIDE	7.7511	7.75526	7.75109	7.75146	7.75788	7.73644	7.67826	7.89359	7.8681	7.8213	7.69569	7.69312	7.68828	7.77476	7.65204	7.76062	7.93056	7.76347	7.68914	7.79676
CARNOSINE	Positive	8.4	8.4	8.4	8.4	8.4	8.4	8.4	8.4	8.4	8.4	8.4	8.4	8.4	8.4	8.4	8.4	8.4	8.4	8.4	8.4	8.4	8.4	8.4	8.4	8.4	8.4	0	CARNOSINE	8.42182	8.42647	8.41992	8.40077	8.41918	8.39962	8.39963	8.43485	8.45958	8.44239	8.432	8.40917	8.39527	8.45338	N/A	8.40421	8.44459	8.41696	8.40441	8.4135
CDP-ETHANOLAMINE	Positive	9.5	9.5	9.5	9.5	9.5	9.5	9.5	9.5	9.5	9.5	9.5	9.5	9.5	9.5	9.5	9.5	9.5	9.5	9.5	9.5	9.5	9.5	9.5	9.5	9.5	9.5	0	CDP-ETHANOLAMINE	9.39785	9.40568	9.41188	9.40828	9.40764	9.36718	9.40776	9.43184	9.42903	9.4214	9.39083	9.39827	9.41283	9.42714	9.39013	9.41273	9.45467	9.41941	9.40279	9.42488
CITICOLINE	Positive	8.5	8.5	8.5	8.5	8.5	8.5	8.5	8.5	8.5	8.5	8.5	8.5	8.5	8.5	8.5	8.5	8.5	8.5	8.5	8.5	8.5	8.5	8.5	8.5	8.5	8.5	0	CITICOLINE	8.4876	8.50462	8.49485	8.49357	8.50139	8.46755	8.4881	8.52464	8.52023	8.50915	8.48918	8.47945	8.48202	8.50201	8.47607	8.49312	8.53725	8.50093	8.47917	8.50585
citrate-pos	Positive	11	11	11	11	11	11	11	11	11	11	11	11	11	11	11	11	11	11	11	11	11	11	11	11	11	11	0	citrate-pos	10.9726	10.8867	10.8676	10.7719	10.7561	10.6975	10.8179	10.8579	10.8489	10.7774	10.7698	10.8811	10.7544	10.7705	N/A	10.7951	10.8475	10.7683	10.737	10.8007
CITRULLINE	Positive	8.6	8.6	8.6	8.6	8.6	8.6	8.6	8.6	8.6	8.6	8.6	8.6	8.6	8.6	8.6	8.6	8.6	8.6	8.6	8.6	8.6	8.6	8.6	8.6	8.6	8.6	0	CITRULLINE	8.66627	8.67722	8.6706	8.65462	8.67054	8.64624	8.67662	8.68435	8.67578	8.66585	8.65646	8.66643	8.66819	8.69205	8.6595	8.66669	8.67811	8.66482	8.65956	8.67149
CORTISOL	Positive	2.2	2.2	2.2	2.2	2.2	2.2	2.2	2.2	2.2	2.2	2.2	2.2	2.2	2.2	2.2	2.2	2.2	2.2	2.2	2.2	2.2	2.2	2.2	2.2	2.2	2.2	0	CORTISOL	1.88715	1.90745	1.88904	1.84956	1.85677	1.83485	1.90918	1.91022	1.86129	1.87421	1.86051	1.84647	1.84949	1.8836	1.87348	1.86554	1.8715	1.85494	1.86569	1.87897
CORTISOL 21-ACETATE	Positive	2	2	2	2	2	2	2	2	2	2	2	2	2	2	2	2	2	2	2	2	2	2	2	2	2	2	0	CORTISOL 21-ACETATE	2.08667	1.95088	1.90712	1.89476	1.92792	1.97887	1.8663	3.50508	2.43041	1.99776	2.2476	1.86916	1.86528	2.41194	1.89746	1.95074	2.43029	1.98198	1.87227	1.929
CREATINE	Positive	7.7	7.7	7.7	7.7	7.7	7.7	7.7	7.7	7.7	7.7	7.7	7.7	7.7	7.7	7.7	7.7	7.7	7.7	7.7	7.7	7.7	7.7	7.7	7.7	7.7	7.7	0	CREATINE	7.73987	7.7439	7.74273	7.74297	7.75166	7.72861	7.72032	7.79305	7.79013	7.77273	7.72386	7.75371	7.73874	7.74159	7.77041	7.74411	7.79063	7.75319	7.72698	7.75945
CREATININE	Positive	4	4	4	4	4	4	4	4	4	4	4	4	4	4	4	4	4	4	4	4	4	4	4	4	4	4	0	CREATININE	4.22244	4.21712	4.22611	4.2182	4.222	4.22048	4.22476	4.21112	4.20073	4.22148	4.22704	4.26364	4.23156	4.21614	4.29368	4.21407	4.2401	4.22564	4.24261	4.20792
CYTIDINE MONOPHOSPHATE	Positive	9.3	9.3	9.3	9.3	9.3	9.3	9.3	9.3	9.3	9.3	9.3	9.3	9.3	9.3	9.3	9.3	9.3	9.3	9.3	9.3	9.3	9.3	9.3	9.3	9.3	9.3	0	CYTIDINE MONOPHOSPHATE	9.37819	9.38341	9.38233	9.3897	9.38872	9.35061	9.40151	9.41896	9.4069	9.41851	9.37393	9.37204	9.39038	9.41677	9.34603	9.37707	9.43507	9.37435	9.28663	9.38751
D-ALANINE	Positive	7.7	7.7	7.7	7.7	7.7	7.7	7.7	7.7	7.7	7.7	7.7	7.7	7.7	7.7	7.7	7.7	7.7	7.7	7.7	7.7	7.7	7.7	7.7	7.7	7.7	7.7	0	D-ALANINE	7.76311	7.76887	7.76823	7.76715	7.77756	7.75463	7.75386	7.84081	7.83445	7.80733	7.7578	7.78847	7.77587	7.75866	7.77669	7.77398	7.84888	7.7842	7.75724	7.78602
DEOXYCARNITINE	Positive	6.5	6.5	6.5	6.5	6.5	6.5	6.5	6.5	6.5	6.5	6.5	6.5	6.5	6.5	6.5	6.5	6.5	6.5	6.5	6.5	6.5	6.5	6.5	6.5	6.5	6.5	0	DEOXYCARNITINE	6.58695	6.59786	6.59302	6.56994	6.56974	6.57879	6.58228	6.59529	6.59768	6.59718	6.5816	6.59628	6.5867	6.59364	6.58852	6.58622	6.60789	6.59245	6.58653	6.58971
DEOXYCYTIDINE	Positive	4.8	4.8	4.8	4.8	4.8	4.8	4.8	4.8	4.8	4.8	4.8	4.8	4.8	4.8	4.8	4.8	4.8	4.8	4.8	4.8	4.8	4.8	4.8	4.8	4.8	4.8	0	DEOXYCYTIDINE	4.78417	4.80224	4.79657	4.79673	4.79216	4.79063	4.7595	4.75283	4.76467	4.79211	4.70859	4.70528	4.71604	4.81246	4.88245	4.7874	4.74514	4.78123	4.74244	4.80299
DEOXYGUANOSINE-MONOPHOSPHATE	Positive	7.68	7.68	7.68	7.5	7.68	7.68	7.68	7.68	7.68	7.68	7.68	7.68	7.68	7.68	7.68	7.68	7.68	7.68	7.68	7.68	7.68	7.68	7.68	7.68	7.68	7.68	0	DEOXYGUANOSINE-MONOPHOSPHATE	7.68468	7.6911	7.68615	7.68706	7.69386	7.66662	7.60646	7.86301	7.84084	7.78646	7.61352	7.60693	7.60165	7.72214	7.51879	7.70009	7.89951	7.70857	7.60802	7.74624
DIETHANOLAMINE	Positive	8.9	8.9	8.9	8.9	8.9	8.9	8.9	8.9	8.9	8.9	8.9	8.9	8.9	8.9	8.9	8.9	8.9	8.9	8.9	8.9	8.9	8.9	8.9	8.9	8.9	8.9	0	DIETHANOLAMINE	8.77035	8.72057	8.72032	8.70634	8.73072	8.73465	8.8445	8.37219	8.35822	8.54582	8.80829	8.88954	8.87695	8.71498	9.15186	8.71846	N/A	8.87246	8.86987	8.54669
D-MANNOSAMINE	Positive	7.3	7.3	7.3	7.3	7.3	7.3	7.3	7.3	7.3	7.3	7.3	7.3	7.3	7.3	7.3	7.3	7.3	7.3	7.3	7.3	7.3	7.3	7.3	7.3	7.3	7.3	0	D-MANNOSAMINE	7.65788	7.6556	7.65335	7.66016	7.67625	7.64304	7.65262	7.71337	7.70316	7.69664	7.67767	7.70661	7.65552	7.68571	7.69892	7.63936	7.53279	7.61658	7.62912	7.65258
D-ORNITHINE	Positive	12.75	12.75	12.75	12.75	12.75	12.75	12.75	12.75	12.75	12.75	12.75	12.75	12.75	12.75	12.75	12.75	12.75	12.75	12.75	12.75	12.75	12.75	12.75	12.75	12.75	12.75	0	D-ORNITHINE	12.7831	12.781	12.7798	12.7986	12.7995	12.759	12.8161	12.6746	12.7146	12.7491	12.827	12.8426	12.8278	12.7508	12.9612	12.7854	12.6083	12.7831	12.8315	12.7458
ETHANOLAMINE PHOSPHATE	Positive	9.2	9.2	9.2	9.2	9.2	9.2	9.2	9.2	9.2	9.2	9.2	9.2	9.2	9.2	9.2	9.2	9.2	9.2	9.2	9.2	9.2	9.2	9.2	9.2	9.2	9.2	0	ETHANOLAMINE PHOSPHATE	9.08344	9.0847	9.07363	9.08461	9.08501	9.04354	9.06301	9.08826	9.08219	9.09593	9.08693	9.11579	9.09405	9.07128	9.45088	9.071	9.11048	9.09851	9.07164	9.07462
GALACTOSAMINE	Positive	7.8	7.8	7.8	7.8	7.8	7.8	7.8	7.8	7.8	7.8	7.8	7.8	7.8	7.8	7.8	7.8	7.8	7.8	7.8	7.8	7.8	7.8	7.8	7.8	7.8	7.8	0	GALACTOSAMINE	7.65016	7.64884	7.61184	7.6576	7.67654	7.64169	7.6398	7.70789	7.70221	7.6961	7.65694	7.65546	7.65505	7.68529	7.69698	7.63593	7.53927	7.4995	7.62511	7.65084
GAMMA-AMINOBUTYRATE	Positive	8.22	8.22	8.22	8.22	8.22	8.22	8.22	8.22	8.22	8.22	8.22	8.22	8.22	8.22	8.22	8.22	8.22	8.22	8.22	8.22	8.22	8.22	8.22	8.22	8.22	8.22	0	GAMMA-AMINOBUTYRATE	8.31397	8.31316	8.3098	8.30844	8.31464	8.28342	8.30899	8.34875	N/A	N/A	8.28663	8.29413	8.28967	8.3596	8.29151	8.30198	8.36412	8.30313	8.27669	8.29765
GLUCOSAMINE	Positive	7.53	7.53	7.53	7.53	7.53	7.53	7.53	7.53	7.53	7.53	7.53	7.53	7.53	7.53	7.53	7.53	7.53	7.53	7.53	7.53	7.53	7.53	7.53	7.53	7.53	7.53	0	GLUCOSAMINE	7.65783	7.65564	7.65338	7.66023	7.67633	7.64305	7.65261	7.71334	7.73013	7.69723	7.67767	7.70656	7.65553	7.6857	7.69891	7.63937	7.58166	7.62684	7.63064	7.65313
GLUTAMATE	Positive	8.1	8.1	8.1	8.1	8.1	8.1	8.1	8.1	8.1	8.1	8.1	8.1	8.1	8.1	8.1	8.1	8.1	8.1	8.1	8.1	8.1	8.1	8.1	8.1	8.1	8.1	0	GLUTAMATE	8.13337	8.13782	8.13474	8.11423	8.12179	8.09958	8.12043	8.27201	8.22079	8.17001	8.08018	8.06316	8.07465	8.1808	8.01994	8.11877	8.30831	8.11331	8.07918	8.09699
GLUTAMINE	Positive	7.9	7.9	7.9	7.9	7.9	7.9	7.9	7.9	7.9	7.9	7.9	7.9	7.9	7.9	7.9	7.9	7.9	7.9	7.9	7.9	7.9	7.9	7.9	7.9	7.9	7.9	0	GLUTAMINE	8.12391	8.1345	8.13311	8.12051	8.12453	8.10922	8.13113	8.17775	8.17283	8.14157	8.11045	8.10559	8.11174	8.0692	8.07357	8.12297	8.21502	8.11798	8.10472	8.09825
glutathione disulfide-pos	Positive	10.3	10.3	10.3	10.3	10.3	10.3	10.3	10.3	10.3	10.3	10.3	10.3	10.3	10.3	10.3	10.3	10.3	10.3	10.3	10.3	10.3	10.3	10.3	10.3	10.3	10.3	0	glutathione disulfide-pos	10.3339	10.3331	10.3364	10.3305	10.3345	10.293	10.3345	10.3519	10.3476	10.3424	10.3259	10.322	10.3265	10.3341	10.4144	10.3351	10.3602	10.3392	10.3186	10.3306
Glycerol 2-phosphate	Positive	8.1	8.53	8.53	8.53	8.53	8.53	8.53	8.53	8.53	8.53	8.53	8.53	8.53	8.53	8.53	8.53	8.53	8.53	8.53	8.53	8.53	8.53	8.53	8.53	8.53	8.53	0	Glycerol 2-phosphate	8.54278	8.54512	8.52383	8.52352	8.53284	8.50167	8.49636	8.48349	8.53315	8.55597	8.46434	8.50461	8.50507	8.4965	8.56493	8.52824	8.59989	8.54714	8.56657	8.55184
GLYCEROL 3-PHOSPHATE	Positive	8.6	8.6	8.6	8.6	8.6	8.6	8.6	8.6	8.6	8.6	8.6	8.6	8.6	8.6	8.6	8.6	8.6	8.6	8.6	8.6	8.6	8.6	8.6	8.6	8.6	8.6	0	GLYCEROL 3-PHOSPHATE	8.54289	8.54006	8.51911	8.51834	8.5317	8.49741	8.47976	8.47063	8.52736	8.55376	8.4508	8.5009	8.49944	8.4844	8.56142	8.52624	8.59615	8.5404	8.5676	8.55085
GUANIDINOACETATE	Positive	8.6	8.6	8.6	8.6	8.6	8.6	8.6	8.6	8.6	8.6	8.6	8.6	8.6	8.6	8.6	8.6	8.6	8.6	8.6	8.6	8.6	8.6	8.6	8.6	8.6	8.6	0	GUANIDINOACETATE	8.71335	8.70435	8.71414	8.68436	8.71089	8.69029	8.71054	8.70492	8.71471	8.70974	8.69358	8.71629	8.71732	8.70992	8.70708	8.71504	8.71591	8.70111	8.68899	8.70206
GUANOSINE MONOPHOSPHATE	Positive	10	10	10	10	10	10	10	10	10	10	10	10	10	10	10	10	10	10	10	10	10	10	10	10	10	10	0	GUANOSINE MONOPHOSPHATE	9.84609	9.84613	9.84668	9.84149	9.8492	9.81031	9.83694	9.88193	9.89468	9.86054	9.82533	9.81656	9.82565	9.86288	9.86251	9.84708	9.89744	9.85388	9.81581	9.8556
HISTIDINE	Positive	7.7	7.7	7.7	7.7	7.7	7.7	7.7	7.7	7.7	7.7	7.7	7.7	7.7	7.7	7.7	7.7	7.7	7.7	7.7	7.7	7.7	7.7	7.7	7.7	7.7	7.7	0	HISTIDINE	7.76482	7.76845	7.75727	7.74239	7.74839	7.72721	7.66369	7.87327	7.85655	7.81195	7.67118	7.67082	7.66351	7.75762	7.60337	7.76502	7.89519	7.75788	7.66336	7.79184
HOMOSERINE	Positive	7.98	7.98	7.98	7.98	7.98	7.98	7.98	7.98	7.98	7.98	7.98	7.98	7.98	7.98	7.98	7.98	7.98	7.98	7.98	7.98	7.98	7.98	7.98	7.98	7.98	7.98	0	HOMOSERINE	7.7385	7.73853	7.74082	7.7257	7.7314	7.71354	7.64446	7.86211	7.84414	7.80298	7.64519	7.64658	7.62749	7.74683	7.37458	7.74082	7.89039	7.72981	7.63733	7.77981
HYPOXANTHINE	Positive	4.7	4.7	4.7	4.7	4.7	4.7	4.7	4.7	4.7	4.7	4.7	4.7	4.7	4.7	4.7	4.7	4.7	4.7	4.7	4.7	4.7	4.7	4.7	4.7	4.7	4.7	0	HYPOXANTHINE	4.69517	4.6915	4.69683	4.69794	4.6984	4.69196	4.74037	4.68928	4.68728	4.69447	4.71866	4.75527	4.73758	4.69303	4.75548	4.68739	4.69634	4.69198	4.73632	4.67979
INOSINE	Positive	5.22	5.22	5.22	5.22	5.22	5.22	5.22	5.22	5.22	5.22	5.22	5.22	5.22	5.22	5.22	5.22	5.22	5.22	5.22	5.22	5.22	5.22	5.22	5.22	5.22	5.22	0	INOSINE	5.31609	5.31668	5.30331	5.32969	5.30642	5.30816	5.30455	5.3195	5.3156	5.31935	5.28235	5.31868	5.29407	5.30539	5.30811	5.29679	5.34079	5.30055	5.29317	5.3056
INOSINE-MONOPHOSPHATE	Positive	9.12	9.12	9.12	9.12	9.12	9.12	9.12	9.12	9.12	9.12	9.12	9.12	9.12	9.12	9.12	9.12	9.12	9.12	9.12	9.12	9.12	9.12	9.12	9.12	9.12	9.12	0	INOSINE-MONOPHOSPHATE	8.92233	8.92898	8.92373	8.92848	8.93241	8.90704	8.91821	8.98449	8.97229	8.9532	8.91758	8.9316	8.92027	8.93903	8.92722	8.92485	9.00086	8.93009	8.91151	8.95191
ISOLEUCINE	Positive	5.17	5.17	5.17	5.17	5.17	5.17	5.17	5.17	5.17	5.17	5.17	5.17	5.17	5.17	5.17	5.17	5.17	5.17	5.17	5.17	5.17	5.17	5.17	5.17	5.17	5.17	0	ISOLEUCINE	4.99733	4.97871	4.97433	5.0067	4.97092	4.97516	4.95631	5.12364	5.09843	5.04669	4.93967	4.94675	4.98518	4.9825	4.99262	4.98665	5.12507	4.97958	4.92841	5.0011
L-ALANINE	Positive	7.7	7.7	7.7	7.7	7.7	7.7	7.7	7.7	7.7	7.7	7.7	7.7	7.7	7.7	7.7	7.7	7.7	7.7	7.7	7.7	7.7	7.7	7.7	7.7	7.7	7.7	0	L-ALANINE	7.76311	7.76887	7.76823	7.76715	7.77756	7.75463	7.75386	7.84081	7.83445	7.80733	7.7578	7.78847	7.77587	7.75866	7.77669	7.77398	7.84888	7.7842	7.75724	7.78602
LAUROYLCARNITINE	Positive	2.17	2.17	2.17	2.17	2.17	2.17	2.17	2.17	2.17	2.17	2.17	2.17	2.17	2.17	2.17	2.17	2.17	2.17	2.17	2.17	2.17	2.17	2.17	2.17	2.17	2.17	0	LAUROYLCARNITINE	1.91697	1.9783	1.80568	1.81185	1.79187	1.79643	1.90836	2.16735	2.14127	2.03825	2.07732	1.80302	1.81214	2.16482	1.8241	1.96433	2.17298	1.80886	1.80373	1.77024
L-CARNITINE	Positive	6.5	6.5	6.5	6.5	6.5	6.5	6.5	6.5	6.5	6.5	6.5	6.5	6.5	6.5	6.5	6.5	6.5	6.5	6.5	6.5	6.5	6.5	6.5	6.5	6.5	6.5	0	L-CARNITINE	6.53158	6.53055	6.53845	6.51692	6.52024	6.52696	6.53339	6.54267	6.54141	6.54275	6.53167	6.54704	6.53764	6.55297	6.55591	6.53254	6.54743	6.53862	6.53348	6.53774
LEUCINE	Positive	5	5	5	5	5	5	5	5	5	5	5	5	5	5	5	5	5	5	5	5	5	5	5	5	5	5	0	LEUCINE	4.96349	4.96749	4.95635	4.95925	4.95845	4.95074	4.91268	5.03064	5.01969	4.98738	4.91347	4.93572	4.92336	4.96336	4.92742	4.94796	4.96918	4.927	4.91173	4.96091
L-ORNITHINE	Positive	12.7	12.7	12.7	12.7	12.7	12.7	12.7	12.7	12.7	12.7	12.7	12.7	12.7	12.7	12.7	12.7	12.7	12.7	12.7	12.7	12.7	12.7	12.7	12.7	12.7	12.7	0	L-ORNITHINE	12.7831	12.781	12.7798	12.7986	12.7995	12.759	12.8161	12.6746	12.7146	12.7491	12.827	12.8426	12.8278	12.7508	12.9612	12.7854	12.6083	12.7831	12.8315	12.7458
LUMICHROME	Positive	2.41	2.41	2.41	2.41	2.41	2.41	2.41	2.41	2.41	2.41	2.41	2.41	2.41	2.41	2.41	2.41	2.41	2.41	2.41	2.41	2.41	2.41	2.41	2.41	2.41	2.41	0	LUMICHROME	2.69567	2.72214	2.72562	2.73492	2.75881	2.63823	2.63098	3.16146	2.84357	2.76466	2.8159	2.63111	2.66168	3.15466	N/A	2.72357	2.73278	2.71643	2.58896	2.66311
LYSINE	Positive	13.8	13.8	13.8	13.8	13.8	13.8	13.8	13.8	13.8	13.8	13.8	13.8	13.8	13.8	13.8	13.8	13.8	13.8	13.8	13.8	13.8	13.8	13.8	13.8	13.8	13.8	0	LYSINE	13.8583	13.849	13.8409	13.8577	13.8498	13.8243	13.9107	13.7003	13.7434	13.7938	13.9204	13.9508	13.9231	13.7999	14.1409	13.8566	13.6191	13.8347	13.9047	13.8007
METHIONINE	Positive	5.41	5.41	5.41	5.41	5.41	5.41	5.41	5.41	5.41	5.41	5.41	5.41	5.41	5.41	5.41	5.41	5.41	5.41	5.41	5.41	5.41	5.41	5.41	5.41	5.41	5.41	0	METHIONINE	5.45324	5.45814	5.45994	5.4497	5.44703	5.44117	5.42301	5.48377	5.46482	5.45926	5.41683	5.43822	5.43043	5.45234	5.40896	5.43973	5.51516	5.43859	5.42255	5.44524
METHYLTHIOADENOSINE	Positive	2.5	2.5	2.5	2.5	2.5	2.5	2.5	2.5	2.5	2.5	2.5	2.5	2.5	2.5	2.5	2.5	2.5	2.5	2.5	2.5	2.5	2.5	2.5	2.5	2.5	2.5	0	METHYLTHIOADENOSINE	2.74869	2.72184	2.73008	2.75234	2.73857	2.74165	2.73018	2.79902	2.78323	2.72868	2.76985	3.00611	2.746	2.75017	2.78186	2.76198	2.72843	2.73533	2.75507	2.71805
N,N,N-TRIMETHYLLYSINE	Positive	12.1	12.1	12.1	12.1	12.1	12.1	12.1	12.1	12.1	12.1	12.1	12.1	12.1	12.1	12.1	12.1	12.1	12.1	12.1	12.1	12.1	12.1	12.1	12.1	12.1	12.1	0	N,N,N-TRIMETHYLLYSINE	12.1652	12.1899	12.1816	12.1881	12.1944	12.1685	12.2087	12.0658	12.0982	12.15	12.2033	12.2348	12.2359	12.1388	12.3416	12.1796	12.0026	12.1923	12.203	12.1345
N,N-DIMETHYLARGININE	Positive	11.7	11.7	11.7	11.7	11.7	11.7	11.7	11.7	11.7	11.7	11.7	11.7	11.7	11.7	11.7	11.7	11.7	11.7	11.7	11.7	11.7	11.7	11.7	11.7	11.7	11.7	0	N,N-DIMETHYLARGININE	11.7357	11.7436	11.7423	11.7488	11.7479	11.7255	11.7754	11.6272	11.6655	11.7294	11.7472	11.7884	11.7786	11.7108	11.8706	11.7367	11.562	11.7349	11.7612	11.7
N,N-DIMETHYL-ARGININE	Positive	11.6	11.6	11.7	11.6	11.6	11.6	11.6	11.6	11.6	11.6	11.6	11.6	11.6	11.6	11.6	11.6	11.6	11.6	11.6	11.6	11.6	11.6	11.6	11.6	11.6	11.6	0	N,N-DIMETHYL-ARGININE	11.7348	11.7439	11.742	11.7492	11.748	11.7262	11.7757	11.6269	11.6657	11.7301	11.7476	11.7881	11.7786	11.711	11.8715	11.7371	11.5617	11.7342	11.7609	11.6993
N-ACETYLGALACTOSAMINE	Positive	5.6	5.6	5.6	5.6	5.6	5.6	5.6	5.6	5.6	5.6	5.6	5.6	5.6	5.6	5.6	5.6	5.6	5.6	5.6	5.6	5.6	5.6	5.6	5.6	5.6	5.6	0	N-ACETYLGALACTOSAMINE	5.94224	5.94402	5.89384	5.93356	5.93446	5.93836	5.89362	5.95036	5.91229	5.93376	5.8594	5.96607	5.91429	5.95408	5.95621	5.93272	5.96503	5.93166	5.95783	5.95273
N-acetyl-glucosamine	Positive	5.7	5.7	5.7	5.7	5.7	5.7	5.7	5.7	5.7	5.7	5.7	5.7	5.7	5.7	5.7	5.7	5.7	5.7	5.7	5.7	5.7	5.7	5.7	5.7	5.7	5.7	0	N-acetyl-glucosamine	5.9426	5.93781	5.892	5.93228	5.93416	5.93824	5.89098	5.94885	5.91221	5.9333	5.85825	5.96609	5.90504	5.94902	5.95698	5.93116	5.96467	5.92894	5.95844	5.95281
N-acetyl-glutamine	Positive	4.9	4.9	4.9	4.9	4.9	4.9	4.9	4.9	4.9	4.9	4.9	4.9	4.9	4.9	4.9	4.9	4.9	4.9	4.9	4.9	4.9	4.9	4.9	4.9	4.9	4.9	0	N-acetyl-glutamine	4.95014	4.95213	4.94589	4.93724	4.94091	4.93456	4.85239	5.10873	5.0623	4.98997	4.82551	4.88058	4.87002	4.94765	4.76421	4.92653	5.24662	4.88886	4.85353	4.94049
N-ACETYLMANNOSAMINE	Positive	5.8	5.8	5.8	5.8	5.8	5.8	5.8	5.8	5.8	5.8	5.8	5.8	5.8	5.8	5.8	5.8	5.8	5.8	5.8	5.8	5.8	5.8	5.8	5.8	5.8	5.8	0	N-ACETYLMANNOSAMINE	5.94198	5.93791	5.89346	5.93232	5.93371	5.93939	5.89341	5.94801	5.91205	5.9324	5.857	5.96578	5.89947	5.94891	5.95658	5.93434	5.96418	5.92985	5.95824	5.95237
N-ACETYLNEURAMINATE	Positive	6.87	6.87	6.87	6.87	6.87	6.87	6.87	6.87	6.87	6.87	6.87	6.87	6.87	6.87	6.87	6.87	6.87	6.87	6.87	6.87	6.87	6.87	6.87	6.87	6.87	6.87	0	N-ACETYLNEURAMINATE	7.48049	7.48467	7.48638	7.46916	7.48099	7.46436	7.35156	7.64707	7.6054	7.54673	7.37725	7.32343	7.3104	7.49975	6.84666	7.48356	7.7621	7.47984	7.35548	7.52192
N-ACETYLPROLINE	Positive	3.2	3.2	3.2	3.2	3.2	3.2	3.2	3.2	3.2	3.2	3.2	3.2	3.2	3.2	3.2	3.2	3.2	3.2	3.2	3.2	3.2	3.2	3.2	3.2	3.2	3.2	0	N-ACETYLPROLINE	3.25119	3.26488	3.21593	3.26647	3.23561	3.2482	3.25474	3.25817	3.24867	3.2838	3.31186	3.544	3.2922	3.3117	N/A	3.28109	3.20071	3.22409	3.23053	3.23712
NAD+	Positive	7.7	7.7	7.7	7.7	7.7	7.7	7.7	7.7	7.7	7.7	7.7	7.7	7.7	7.7	7.7	7.7	7.7	7.7	7.7	7.7	7.7	7.7	7.7	7.7	7.7	7.7	0	NAD+	7.7511	7.75526	7.75109	7.75146	7.75788	7.73643	7.67826	7.89359	7.8681	7.8213	7.69569	7.69312	7.68828	7.77476	7.65204	7.76062	7.93056	7.76346	7.68914	7.79676
NADP	Positive	10.2	10.2	10.2	10.2	10.2	10.2	10.2	10.2	10.2	10.2	10.2	10.2	10.2	10.2	10.2	10.2	10.2	10.2	10.2	10.2	10.2	10.2	10.2	10.2	10.2	10.2	0	NADP	10.002	9.99296	9.99048	9.9808	9.97621	9.94082	9.97571	10.0202	10.0063	10.0006	9.97053	9.97362	9.96186	9.98891	10.2265	10.0001	10.0094	10.0119	9.951	9.99072
N-ALPHA-ACETYLLYSINE	Positive	7.7	7.7	7.7	7.7	7.7	7.7	7.7	7.7	7.7	7.7	7.7	7.7	7.7	7.7	7.7	7.7	7.7	7.7	7.7	7.7	7.7	7.7	7.7	7.7	7.7	7.7	0	N-ALPHA-ACETYLLYSINE	7.82765	7.84016	7.83027	7.82556	7.83109	7.80877	7.84029	7.88396	7.87516	7.8566	7.82015	7.86994	7.83575	7.84166	7.85782	7.83222	7.88112	7.85085	7.83699	7.82946
NICOTINAMIDE	Positive	2.75	2.75	2.75	2.75	2.75	2.75	2.75	2.75	2.75	2.75	2.75	2.75	2.75	2.75	2.75	2.75	2.75	2.75	2.75	2.75	2.75	2.75	2.75	2.75	2.75	2.75	0	NICOTINAMIDE	2.87744	2.8539	2.88764	2.87776	2.89008	2.88018	2.88322	2.87317	2.86871	2.87248	2.87953	2.9044	2.89861	2.86503	2.93861	2.87501	2.8559	2.87598	2.88785	2.86904
NICOTINAMIDE MONONUCLEOTIDE	Positive	8.6	8.6	8.6	8.6	8.6	8.6	8.6	8.6	8.6	8.6	8.6	8.6	8.6	8.6	8.6	8.6	8.6	8.6	8.6	8.6	8.6	8.6	8.6	8.6	8.6	8.6	0	NICOTINAMIDE MONONUCLEOTIDE	8.46634	8.47215	8.46251	8.46992	8.47089	8.43915	8.46718	8.50036	8.49524	8.4799	8.45292	8.45954	8.48407	8.48985	N/A	8.4641	8.50703	8.4677	8.45199	8.4879
n-n-dimethylglycine	Positive	5.8	5.8	5.8	5.8	5.8	5.8	5.8	5.8	5.8	5.8	5.8	5.8	5.8	5.8	5.8	5.8	5.8	5.8	5.8	5.8	5.8	5.8	5.8	5.8	5.8	5.8	0	n-n-dimethylglycine	5.81513	5.80804	5.81143	5.80988	5.81283	5.80694	5.80397	5.81453	5.823	5.80866	5.79063	5.82741	5.79394	5.81214	5.83673	5.80401	5.81989	5.8132	5.80409	5.81211
NORVALINE	Positive	5.7	5.7	5.7	5.7	5.7	5.7	5.7	5.7	5.7	5.7	5.7	5.7	5.7	5.7	5.7	5.7	5.7	5.7	5.7	5.7	5.7	5.7	5.7	5.7	5.7	5.7	0	NORVALINE	5.19266	5.17897	5.18612	5.20678	5.18568	5.1888	5.17651	5.21004	5.20123	5.19684	5.18305	5.20262	5.18375	5.179	5.19379	5.18054	5.20079	5.19473	5.18092	5.1721
O-ACETYLCARNITINE	Positive	4.8	4.8	4.8	4.8	4.8	4.8	4.8	4.8	4.8	4.8	4.8	4.8	4.8	4.8	4.8	4.8	4.8	4.8	4.8	4.8	4.8	4.8	4.8	4.8	4.8	4.8	0	O-ACETYLCARNITINE	4.83307	4.85542	4.83627	4.84394	4.84344	4.84485	4.8581	4.78681	4.81501	4.82262	4.84337	4.87303	4.86893	4.82221	4.94956	4.83355	4.79413	4.86494	4.8666	4.83295
OPHTHALMATE	Positive	7	7	7	7	7	7	7	7	7	7	7	7	7.25	7	7	7	7	7	7	7	7	7	7	7	7	7	0	OPHTHALMATE	7.42615	7.42254	7.4251	7.39363	7.40589	7.37814	7.27491	7.5691	7.54301	7.4931	7.28672	7.26555	7.24349	7.44386	6.93493	7.40819	7.62406	7.41073	7.27173	7.47408
OXOPROLINE	Positive	4.8	4.8	4.8	4.8	4.8	4.8	4.8	4.8	4.8	4.8	4.8	4.8	4.8	4.8	4.8	4.8	4.8	4.8	4.8	4.8	4.8	4.8	4.8	4.8	4.8	4.8	0	OXOPROLINE	4.87837	4.87906	4.87246	4.85225	4.8515	4.84731	4.74104	5.0852	5.02941	4.92667	4.70557	4.75835	4.75214	4.88718	4.56657	4.8459	5.22165	4.80895	4.74209	4.86088
PALMITOYLCARNITINE	Positive	2	2	2	2	2	2	2	2	2	2	2	2	2	2	2	2	2	2	2	2	2	2	2	2	2	2	0	PALMITOYLCARNITINE	2.011	2.01942	2.00085	2.01093	2.01439	2.00401	2.00684	2.01169	2.00984	2.01203	2.00458	2.01631	2.01577	2.01064	1.97485	2.01108	2.00964	2.01714	2.0006	1.99891
PANTOTHENATE	Positive	3.6	3.6	3.6	3.6	3.6	3.6	3.6	3.6	3.6	3.6	3.6	3.6	3.6	3.6	3.6	3.6	3.6	3.6	3.6	3.6	3.6	3.6	3.6	3.6	3.6	3.6	0	PANTOTHENATE	3.56931	3.65881	3.77476	3.62342	3.60827	3.58987	3.54571	3.68616	3.64129	3.60654	3.48784	3.62536	3.53938	3.56164	3.38019	3.55989	3.6436	3.57896	3.53487	3.58021
PHENYLALANINE	Positive	4.52	4.52	4.52	4.52	4.52	4.52	4.52	4.52	4.52	4.52	4.52	4.52	4.52	4.52	4.52	4.52	4.52	4.52	4.52	4.52	4.52	4.52	4.52	4.52	4.52	4.52	0	PHENYLALANINE	4.64554	4.63742	4.6438	4.64716	4.64823	4.64973	4.63022	4.61949	4.62027	4.64298	4.62238	4.66448	4.64474	4.65152	4.48986	4.64135	4.62048	4.65285	4.63262	4.6258
PHOSPHORYLCHOLINE	Positive	8.1	8.1	8.1	8.1	8.1	8.1	8.1	8.1	8.1	8.1	8.1	8.1	8.1	8.1	8.1	8.1	8.1	8.1	8.1	8.1	8.1	8.1	8.1	8.1	8.1	8.1	0	PHOSPHORYLCHOLINE	8.25018	8.25446	8.25366	8.25133	8.25838	8.2281	8.26344	8.35548	8.31854	8.2849	8.23107	8.19136	8.21568	8.3744	8.12568	8.24182	8.3536	8.23227	8.21509	8.34696
PIPECOLATE	Positive	5.97	5.97	5.97	5.97	5.97	5.97	5.97	5.97	5.97	5.97	5.97	5.97	5.97	5.97	5.97	5.97	5.97	5.97	5.97	5.97	5.97	5.97	5.97	5.97	5.97	5.97	0	PIPECOLATE	6.00376	6.01113	6.01545	6.012	6.01413	6.00545	6.0143	6.0083	5.99824	6.02058	6.01402	6.03415	6.02324	6.00991	6.04859	6.0081	6.00505	6.01811	6.01682	6.0085
PROLINE	Positive	6.26	6.26	6.26	6.26	6.26	6.26	6.26	6.26	6.26	6.26	6.26	6.26	6.26	6.26	6.26	6.26	6.26	6.26	6.26	6.26	6.26	6.26	6.26	6.26	6.26	6.26	0	PROLINE	6.27102	6.28499	6.27611	6.26698	6.2792	6.2615	6.27401	6.26178	6.2663	6.27474	6.28445	6.2975	6.2851	6.26253	6.32618	6.26465	6.25104	6.27371	6.27849	6.26946
PYRIDOXINE	Positive	3.1	3.1	3.1	3.1	3.1	3.1	3.1	3.1	3.1	3.1	3.1	3.1	3.1	3.1	3.1	3.1	3.1	3.1	3.1	3.1	3.1	3.1	3.1	3.1	3.1	3.1	0	PYRIDOXINE	3.17933	3.19673	3.09984	3.20501	3.14201	3.16092	3.15005	3.234	3.20406	3.16393	3.11538	3.13986	3.12384	3.19622	3.08816	3.16322	3.14614	3.12611	3.147	3.1735
PYROGLUTAMATE	Positive	4.8	4.8	4.8	4.8	4.8	4.8	4.8	4.8	4.8	4.8	4.8	4.8	4.8	4.8	4.8	4.8	4.8	4.8	4.8	4.8	4.8	4.8	4.8	4.8	4.8	4.8	0	PYROGLUTAMATE	4.87837	4.87906	4.87246	4.85225	4.8515	4.84731	4.74104	5.0852	5.02941	4.92667	4.70557	4.75835	4.75214	4.88718	4.56657	4.8459	5.22153	4.80895	4.74209	4.86088
S-ADENOSYLHOMOCYSTEINE	Positive	6.8	6.8	6.8	6.8	6.8	6.8	6.8	6.8	6.8	6.8	6.8	6.8	6.8	6.8	6.8	6.8	6.8	6.8	6.8	6.8	6.8	6.8	6.8	6.8	6.8	6.8	0	S-ADENOSYLHOMOCYSTEINE	7.1537	7.15957	7.14256	7.15568	7.15493	7.14182	7.11004	7.20391	7.17969	7.18621	7.12173	7.13379	7.11728	7.1669	6.91778	7.15502	7.20546	7.14844	7.1124	7.16885
S-ADENOSYLMETHIONINE	Positive	9	9	9	9	9	9	9	9	9	9	9	9	9	9	9	9	9	9	9	9	9	9	9	9	9	9	0	S-ADENOSYLMETHIONINE	8.95332	8.98664	8.98108	8.97839	8.98923	8.96045	8.97413	8.9251	8.94609	8.94033	8.9795	9.01365	8.99175	8.95841	9.00973	8.97475	8.89186	8.96932	8.9728	8.97722
SERINE	Positive	8.4	8.4	8.4	8.4	8.4	8.4	8.4	8.4	8.4	8.4	8.4	8.4	8.4	8.4	8.4	8.4	8.4	8.4	8.4	8.4	8.4	8.4	8.4	8.4	8.4	8.4	0	SERINE	8.538	8.53503	8.54069	8.52423	8.53185	8.50544	8.52001	8.54993	8.5461	8.54194	8.51321	8.50372	8.52155	8.53956	8.52897	8.51953	8.56213	8.54462	8.54432	8.55199
S-HEXYL-GLUTATHIONE	Positive	2.3	2.3	2.3	2.3	2.3	2.3	2.3	2.3	2.3	2.3	2.3	2.3	2.3	2.3	2.3	2.3	2.3	2.3	2.3	2.3	2.3	2.3	2.3	2.3	2.3	2.3	0	S-HEXYL-GLUTATHIONE	4.14976	4.0473	4.04534	3.9666	3.96141	4.0223	3.99519	4.05308	4.05722	3.98355	3.85718	3.88217	3.96906	3.89652	3.44374	3.99126	4.3088	4.02879	3.92265	3.99999
Sorbitol	Positive	7.1	7.1	7.1	7.1	7.1	7.1	7.1	7.1	7.1	7.1	7.1	7.1	7.1	7.1	7.1	7.1	7.1	7.1	7.1	7.1	7.1	7.1	7.1	7.1	7.1	7.1	0	Sorbitol	6.86512	6.84529	6.87017	6.88367	6.88212	6.89403	6.88368	6.8517	6.90365	6.90142	6.89612	6.79142	6.80413	6.91444	6.62787	6.86294	6.92378	6.93569	6.85577	6.85479
TAURINE	Positive	7.7	7.7	7.7	7.7	7.7	7.7	7.7	7.7	7.7	7.7	7.7	7.7	7.7	7.7	7.7	7.7	7.7	7.7	7.7	7.7	7.7	7.7	7.7	7.7	7.7	7.7	0	TAURINE	8.01812	8.01559	8.00874	7.99158	7.99113	7.97888	7.87099	8.22652	8.17908	8.0963	7.89392	7.88533	7.85895	8.00653	7.72373	8.01927	8.28774	8.00045	7.88197	8.0431
THYMINE	Positive	2.9	2.9	2.9	2.9	2.9	2.9	2.9	2.9	2.9	2.9	2.9	2.9	2.9	2.9	2.9	2.9	2.9	2.9	2.9	2.9	2.9	2.9	2.9	2.9	2.9	2.9	0	THYMINE	2.91763	2.92001	2.86859	2.93212	2.92526	2.97372	2.89657	2.926	2.90139	2.937	2.88999	2.88056	2.96522	2.88577	3.0021	2.91105	2.90205	2.94604	2.93142	2.89416
TRIGONELLINE	Positive	5.4	5.4	5.4	5.4	5.4	5.4	5.4	5.4	5.4	5.4	5.4	5.4	5.4	5.4	5.4	5.4	5.4	5.4	5.4	5.4	5.4	5.4	5.4	5.4	5.4	5.4	0	TRIGONELLINE	5.51808	5.52591	5.53177	5.52601	5.51858	5.51365	5.50929	5.52404	5.50207	5.51563	5.51626	5.53674	5.52288	5.52478	N/A	5.51333	5.5294	5.51628	5.50573	5.52394
TRYPTOPHAN	Positive	5.6	5.6	5.6	5.6	5.6	5.6	5.6	5.6	5.6	5.6	5.6	5.6	5.6	5.6	5.6	5.6	5.6	5.6	5.6	5.6	5.6	5.6	5.6	5.6	5.6	5.6	0	TRYPTOPHAN	5.67032	5.67048	5.66746	5.66245	5.66159	5.65959	5.64987	5.681	5.68544	5.67338	5.65077	5.66929	5.65713	5.66631	5.68264	5.65832	5.69967	5.66274	5.65619	5.65798
TYROSINE	Positive	6.58	6.58	6.58	6.58	6.58	6.58	6.58	6.58	6.58	6.58	6.58	6.58	6.58	6.58	6.58	6.58	6.58	6.58	6.58	6.58	6.58	6.58	6.58	6.58	6.58	6.58	0	TYROSINE	6.76604	6.76704	6.76488	6.7455	6.7537	6.74933	6.74837	6.7734	6.77379	6.75813	6.74853	6.74461	6.74374	6.75062	6.63404	6.76069	6.80487	6.77113	6.75172	6.77452
URACIL	Positive	4.47	4.47	4.47	3.6	4.47	4.47	4.47	4.47	4.47	4.47	4.47	4.47	4.47	4.47	4.47	4.47	4.47	4.47	4.47	4.47	4.47	4.47	4.47	4.47	4.47	4.47	0	URACIL	4.45683	4.47795	4.47355	4.47047	4.46654	4.47249	4.48479	4.4433	4.46168	4.45518	4.46952	4.50493	4.47934	4.45871	4.54791	4.47647	4.448	4.47023	4.47874	4.45608
UREIDOPROPIONATE	Positive	6	6	6	6	6	6	6	6	6	6	6	6	6	6	6	6	6	6	6	6	6	6	6	6	6	6	0	UREIDOPROPIONATE	5.96767	5.98377	5.97311	5.96719	5.97739	5.95841	5.9252	5.99104	5.96345	5.97408	5.92209	5.98573	5.97168	5.97299	5.97962	5.96602	6.02237	5.96958	5.95402	5.96133
URIDINE	Positive	4.4	4.4	4.4	4.4	4.4	4.4	4.4	4.4	4.4	4.4	4.4	4.4	4.4	4.4	4.4	4.4	4.4	4.4	4.4	4.4	4.4	4.4	4.4	4.4	4.4	4.4	0	URIDINE	4.47814	4.49124	4.49245	4.47181	4.46621	4.48196	4.44217	4.46715	4.46346	4.47383	4.49042	4.5071	4.50257	4.46937	4.55778	4.47195	4.45861	4.48094	4.46512	4.46701
URIDINE MONOPHOSPHATE	Positive	8.6	8.6	8.6	8.6	8.6	8.6	8.6	8.6	8.6	8.6	8.6	8.6	8.6	8.6	8.6	8.6	8.6	8.6	8.6	8.6	8.6	8.6	8.6	8.6	8.6	8.6	0	URIDINE MONOPHOSPHATE	8.53935	8.54314	8.54338	8.53779	8.54398	8.5164	8.50939	8.58027	8.58701	8.56772	8.51043	8.53639	8.52472	8.54911	8.50505	8.53806	8.62188	8.54976	8.51247	8.5646
VALINE	Positive	5.9	5.9	5.9	5.9	5.9	5.9	5.9	5.9	5.9	5.9	5.9	5.9	5.9	5.9	5.9	5.9	5.9	5.9	5.9	5.9	5.9	5.9	5.9	5.9	5.9	5.9	0	VALINE	5.19243	5.17907	5.18629	5.20691	5.18563	5.1885	5.17619	5.2101	5.20149	5.19744	5.18325	5.20266	5.18398	5.17884	5.19387	5.18085	5.20179	5.19473	5.18144	5.17237
XANTHOSINE	Positive	6.2	6.2	6.2	6.2	6.2	6.2	6.2	6.2	6.2	6.2	6.2	6.2	6.2	6.2	6.2	6.2	6.2	6.2	6.2	6.2	6.2	6.2	6.2	6.2	6.2	6.2	0	XANTHOSINE	6.94867	6.94429	6.95842	6.95646	6.95485	6.9301	6.84581	7.08598	7.05193	7.00834	6.83937	6.78972	6.82595	6.9652	6.22394	6.91733	7.13651	6.9498	6.85109	6.98922
13C proline	Positive	6.2	6.2	6.2	6.2	6.2	6.2	6.2	6.2	6.2	6.2	6.2	6.2	6.2	6.2	6.2	6.2	6.2	6.2	6.2	6.2	6.2	6.2	6.2	6.2	6.2	6.2	0	13C proline	6.27216	6.28563	6.27532	6.26994	6.28069	6.26111	6.2756	6.26308	6.26795	6.27686	6.28526	6.29682	6.28518	6.26356	6.32791	6.26579	6.25365	6.27267	6.27903	6.26782
		0	0	0	0	0	0	0	0	0	0	0	0	0	0	0	0	0	0	0	0	0	0	0	0	0	0	0	0	0	0	0	0	0	0	0	0	0	0	0	0	0	0	0	0	0	0	0	0
Sample Name		QC-start-run-1	QC-start-run-2	QC-start-run-3	QC-end-run-1	QC-end-run-2	QC-end-run-3	A2-CIR-1	A2-CIR-2	A2-CIR-3	A2-CIR-4	A2-CIR-5	A3-COC-CIR-1	A3-COC-CIR-2	A3-COC-CIR-3	A3-COC-CIR-4	A3-COC-CIR-5	I4-Control-1	I4-Control-2	I4-Control-3	I4-Control-4	I4-Control-5	I5-COCAINE-1	I5-COCAINE-2	I5-COCAINE-3	I5-COCAIN-4	I5-COCAIN-5		Sample Name	QC-start-run-1	QC-start-run-2	QC-start-run-3	QC-end-run-1	QC-end-run-2	QC-end-run-3	A2-CIR-1	A2-CIR-2	A2-CIR-3	A2-CIR-4	A2-CIR-5	A3-COC-CIR-1	A3-COC-CIR-2	A3-COC-CIR-3	A3-COC-CIR-4	A3-COC-CIR-5	I4-Control-1	I4-Control-2	I4-Control-3	I4-Control-4
Sample Type	Polarity	Expected RT(min)	Expected RT(min)	Expected RT(min)	Expected RT(min)	Expected RT(min)	Expected RT(min)	Expected RT(min)	Expected RT(min)	Expected RT(min)	Expected RT(min)	Expected RT(min)	Expected RT(min)	Expected RT(min)	Expected RT(min)	Expected RT(min)	Expected RT(min)	Expected RT(min)	Expected RT(min)	Expected RT(min)	Expected RT(min)	Expected RT(min)	Expected RT(min)	Expected RT(min)	Expected RT(min)	Expected RT(min)	Expected RT(min)		Sample Type	RT(min)	RT(min)	RT(min)	RT(min)	RT(min)	RT(min)	RT(min)	RT(min)	RT(min)	RT(min)	RT(min)	RT(min)	RT(min)	RT(min)	RT(min)	RT(min)	RT(min)	RT(min)	RT(min)	RT(min)
10-HYDROXYDECANOATE	Negative	2	2	2	2	2	2	2	2	2	2	2	2	2	2	2	2	2	2	2	2	2	2	2	2	2	2	0	10-HYDROXYDECANOATE	1.85945	1.8421	1.83641	1.84838	1.85834	1.8504	1.82651	1.81405	1.80842	1.82348	1.82331	1.83105	1.79955	1.82088	1.81254	1.82692	1.82033	1.81573	1.8262	1.82454
2-hydroxygluterate	Negative	8.7	8.7	8.7	8.7	8.7	8.7	8.7	8.7	8.7	8.7	8.7	8.7	8.7	8.7	8.7	8.7	8.7	8.7	8.7	8.7	8.7	8.7	8.7	8.7	8.7	8.7	0	2-hydroxygluterate	8.62039	8.62288	8.62734	8.60693	8.61077	8.60191	8.59526	8.62827	8.6101	8.6223	8.59475	8.60845	8.60117	8.61284	8.59603	8.61326	8.67328	8.61763	8.60859	8.62304
3-(2-HYDROXYPHENYL)PROPANOATE-neg	Negative	2.3	2.3	2.3	2.3	2.3	2.3	2.3	2.3	2.3	2.3	2.3	2.3	2.3	2.3	2.3	2.3	2.3	2.3	2.3	2.3	2.3	2.3	2.3	2.3	2.3	2.3	0	3-(2-HYDROXYPHENYL)PROPANOATE-neg	2.3563	2.35511	2.34886	2.36442	2.35379	2.35205	2.36701	2.36046	2.36223	2.36364	2.37329	2.35012	2.3624	2.35496	2.33014	2.36297	2.35517	2.35714	2.35968	2.35055
ADENINE-neg	Negative	4	4	4	4	4	4	4	4	4	4	4	4	4	4	4	4	4	4	4	4	4	4	4	4	4	4	0	ADENINE-neg	4.16666	4.17707	4.17754	4.17685	4.16111	4.16023	4.07352	4.03009	4.08391	4.06756	4.07211	4.09821	4.09831	4.04444	4.17878	4.07281	4.06845	4.088	4.08197	4.05936
ADENOSINE DIPHOSPHATE RIBOSE-neg	Negative	8.7	8.7	8.7	8.7	8.7	8.7	8.7	8.7	8.7	8.7	8.7	8.7	8.7	8.7	8.7	8.7	8.7	8.7	8.7	8.7	8.7	8.7	8.7	8.7	8.7	8.7	0	ADENOSINE DIPHOSPHATE RIBOSE-neg	8.46529	8.47151	8.47259	8.47828	8.47785	8.47797	8.47885	8.49887	8.48608	8.49174	8.47277	8.47961	8.48112	8.4969	8.45872	8.48418	8.51747	8.49496	8.47686	8.49708
ADENOSINE-MONOPHOSPHATE-neg	Negative	7.7	7.7	7.7	7.7	7.7	7.7	7.7	7.7	7.7	7.7	7.7	7.7	7.7	7.7	7.7	7.7	7.7	7.7	7.7	7.7	7.7	7.7	7.7	7.7	7.7	7.7	0	ADENOSINE-MONOPHOSPHATE-neg	7.56215	7.56119	7.56014	7.51967	7.53257	7.52661	7.57395	7.82632	7.75722	7.75519	7.56073	7.63098	7.55162	7.70553	7.47398	7.6829	7.89103	7.65847	7.59556	7.72194
a-ketoglutarate	Negative	8.9	8.9	8.9	8.9	8.9	8.9	8.9	8.9	8.9	8.9	8.9	8.9	8.9	8.9	8.9	8.9	8.9	8.9	8.9	8.9	8.9	8.9	8.9	8.9	8.9	8.9	0	a-ketoglutarate	8.79639	8.79102	8.79607	8.78075	8.78843	8.78328	8.77222	8.79995	8.79854	8.79653	8.77218	8.77746	8.77402	8.79029	8.76942	8.77995	8.83221	8.79281	8.76991	8.79371
ALLANTOIN-neg	Negative	7.3	7.3	7.3	7.3	7.3	7.3	7.3	7.3	7.3	7.3	7.3	7.3	7.3	7.3	7.3	7.3	7.3	7.3	7.3	7.3	7.3	7.3	7.3	7.3	7.3	7.3	0	ALLANTOIN-neg	7.22975	7.22277	7.21458	7.21936	7.23664	7.22428	7.20518	7.19816	7.20787	7.19675	7.22111	7.2072	7.23315	7.18525	7.21627	7.19311	7.20921	7.18961	7.19276	7.19671
ALLOTHREONINE-neg	Negative	7.3	7.3	7.3	7.3	7.3	7.3	7.3	7.3	7.3	7.3	7.3	7.3	7.3	7.3	7.3	7.3	7.3	7.3	7.3	7.3	7.3	7.3	7.3	7.3	7.3	7.3	0	ALLOTHREONINE-neg	7.53033	7.52134	7.51266	7.50927	7.55783	7.53977	7.61627	7.85615	7.79183	7.79062	7.58603	7.66697	7.592	7.74895	7.40265	7.73549	7.89914	7.70773	7.62954	7.77045
AMINOADIPATE-neg	Negative	8.2	8.2	8.2	8.2	8.2	8.2	8.2	8.2	8.2	8.2	8.2	8.2	8.2	8.2	8.2	8.2	8.2	8.2	8.2	8.2	8.2	8.2	8.2	8.2	8.2	8.2	0	AMINOADIPATE-neg	8.20567	8.20742	8.20293	8.20279	8.21416	8.20714	8.26295	8.35427	8.29076	8.2957	8.22587	8.23534	8.22502	8.36469	8.18649	8.25535	8.37747	8.24549	8.24433	8.34392
ANSERINE-neg	Negative	7.2	7.2	7.2	7.2	7.2	7.2	7.2	7.2	7.2	7.2	7.2	7.2	7.2	7.2	7.2	7.2	7.2	7.2	7.2	7.2	7.2	7.2	7.2	7.2	7.2	7.2	0	ANSERINE-neg	7.36537	7.40378	7.42694	7.43821	7.36187	7.36221	7.44462	7.60868	7.57477	7.56872	7.41176	7.49867	7.4014	7.53267	7.29003	7.51881	7.63499	7.52021	7.46463	7.54448
ARGININE-neg	Negative	14.5	14.5	14.5	14.5	14.5	14.5	14.5	14.5	14.5	14.5	14.5	14.5	14.5	14.5	14.5	14.5	14.5	14.5	14.5	14.5	14.5	14.5	14.5	14.5	14.5	14.5	0	ARGININE-neg	14.8248	14.8256	14.8317	14.7999	14.7787	14.784	14.6181	14.4086	14.4962	14.4909	14.6803	14.6235	14.6509	14.4999	14.8231	14.5689	14.2941	14.5794	14.612	14.4967
ASPARAGINE-neg	Negative	8	8	8	8	8	8	8	8	8	8	8	8	8	8	8	8	8	8	8	8	8	8	8	8	8	8	0	ASPARAGINE-neg	8.19041	8.17227	8.18974	8.18818	8.20342	8.17406	8.25422	8.33185	8.27397	8.28022	8.21056	8.213	8.21672	8.3518	8.16051	8.24441	8.36443	8.21496	8.22354	8.32488
ASPARTATE-neg	Negative	8.3	8.3	8.3	8.3	8.3	8.3	8.3	8.3	8.3	8.3	8.3	8.3	8.3	8.3	8.3	8.3	8.3	8.3	8.3	8.3	8.3	8.3	8.3	8.3	8.3	8.3	0	ASPARTATE-neg	8.34902	8.36123	8.36005	8.32581	8.32082	8.31889	8.3626	8.44529	8.39364	8.39498	8.34103	8.34669	8.32174	8.44093	8.34699	8.35558	8.45043	8.33762	8.34107	8.42527
BETA-GLYCEROPHOSPHATE-neg	Negative	8.6	8.6	8.6	8.6	8.6	8.6	8.6	8.6	8.6	8.6	8.6	8.6	8.6	8.6	8.6	8.6	8.6	8.6	8.6	8.6	8.6	8.6	8.6	8.6	8.6	8.6	0	BETA-GLYCEROPHOSPHATE-neg	8.60811	8.60239	8.62305	8.59126	8.57075	8.57913	8.51421	8.5335	8.53792	8.53842	8.51283	8.48905	8.49394	8.51383	8.54601	8.52022	8.57352	8.52253	8.53951	8.53409
CARNOSINE-neg	Negative	8.3	8.3	8.3	8.3	8.3	8.3	8.3	8.3	8.3	8.3	8.3	8.3	8.3	8.3	8.3	8.3	8.3	8.3	8.3	8.3	8.3	8.3	8.3	8.3	8.3	8.3	0	CARNOSINE-neg	8.43662	8.41932	8.41428	8.42373	8.42694	8.42503	8.41641	8.44213	8.4186	8.44998	8.41831	8.41542	8.38411	8.47393	8.40671	8.41405	8.46662	8.4189	8.4259	8.43466
CDP-ETHANOLAMINE-neg	Negative	9.5	9.5	9.5	9.5	9.5	9.5	9.5	9.5	9.5	9.5	9.5	9.5	9.5	9.5	9.5	9.5	9.5	9.5	9.5	9.5	9.5	9.5	9.5	9.5	9.5	9.5	0	CDP-ETHANOLAMINE-neg	9.35877	9.37023	9.36953	9.35577	9.3647	9.3622	9.36643	9.38488	9.3702	9.36944	9.35992	9.36881	9.36543	9.38096	9.34811	9.36955	9.40664	9.37051	9.3682	9.38704
CITICOLINE-neg	Negative	8.5	8.5	8.5	8.5	8.5	8.5	8.5	8.5	8.5	8.5	8.5	8.5	8.5	8.5	8.5	8.5	8.5	8.5	8.5	8.5	8.5	8.5	8.5	8.5	8.5	8.5	0	CITICOLINE-neg	8.44727	8.44277	8.4448	8.45431	8.45697	8.45818	8.47105	8.50079	8.49805	8.48714	8.47061	8.47393	8.45487	8.4959	8.4135	8.47506	8.49407	8.47145	8.46155	8.49243
CITRAMALATE	Negative	8.7	8.7	8.7	8.7	8.7	8.7	8.7	8.7	8.7	8.7	8.7	8.7	8.7	8.7	8.7	8.7	8.7	8.7	8.7	8.7	8.7	8.7	8.7	8.7	8.7	8.7	0	CITRAMALATE	8.62039	8.62288	8.62734	8.60693	8.61077	8.60191	8.59526	8.62827	8.6101	8.6223	8.59475	8.60845	8.60117	8.61284	8.59603	8.61326	8.67328	8.61763	8.60859	8.62304
CORTISOL 21-ACETATE-neg	Negative	1.98	1.98	1.98	1.98	1.98	1.98	1.98	1.98	1.98	1.98	1.98	1.98	1.98	1.98	1.98	1.98	1.98	1.98	1.98	1.98	1.98	1.98	1.98	1.98	1.98	1.98	0	CORTISOL 21-ACETATE-neg	1.89715	1.92345	1.87805	1.91421	1.90535	1.89342	1.93684	1.91291	1.92014	1.92825	1.92009	1.88527	1.89415	1.92468	1.87594	1.91368	1.95288	1.9228	1.90538	1.89077
CORTISOL-neg	Negative	1.9	1.9	1.9	1.9	1.9	1.9	1.9	1.9	1.9	1.9	1.9	1.9	1.9	1.9	1.9	1.9	1.9	1.9	1.9	1.9	1.9	1.9	1.9	1.9	1.9	1.9	0	CORTISOL-neg	1.87167	1.89805	1.88252	1.8708	1.87539	1.88706	1.87924	1.87229	1.85786	1.8248	1.87945	1.80855	1.85132	1.84749	1.84115	1.84257	1.87309	1.85264	1.85366	1.89684
CREATINE-neg	Negative	7.7	7.7	7.7	7.7	7.7	7.7	7.7	7.7	7.7	7.7	7.7	7.7	7.7	7.7	7.7	7.7	7.7	7.7	7.7	7.7	7.7	7.7	7.7	7.7	7.7	7.7	0	CREATINE-neg	7.71024	7.73451	7.74063	7.73594	7.72602	7.72391	7.74202	7.765	7.75441	7.74365	7.72002	7.74459	7.721	7.7212	7.7191	7.73207	7.75927	7.72986	7.74679	7.74791
CREATININE-neg	Negative	4	4	4	4	4	4	4	4	4	4	4	4	4	4	4	4	4	4	4	4	4	4	4	4	4	4	0	CREATININE-neg	4.34544	4.35326	4.34906	4.35177	4.29918	4.32782	4.20521	4.19813	4.20446	4.18695	4.24705	4.2239	4.2301	4.20282	4.2834	4.19661	4.1749	4.19737	4.19642	4.18935
CYSTEATE-neg	Negative	8.8	8.8	8.8	8.8	8.8	8.8	8.8	8.8	8.8	8.8	8.8	8.8	8.8	8.8	8.8	8.8	8.8	8.8	8.8	8.8	8.8	8.8	8.8	8.8	8.8	8.8	0	CYSTEATE-neg	8.71382	8.71936	8.69858	8.6819	8.7015	8.67651	8.69779	8.77982	8.75302	8.76046	8.72403	8.73525	8.72304	8.77113	8.66233	8.75365	8.8079	8.75923	8.72175	8.77853
CYTIDINE MONOPHOSPHATE-neg	Negative	9.3	9.3	9.3	9.3	9.3	9.3	9.3	9.3	9.3	9.3	9.3	9.3	9.3	9.3	9.3	9.3	9.3	9.3	9.3	9.3	9.3	9.3	9.3	9.3	9.3	9.3	0	CYTIDINE MONOPHOSPHATE-neg	9.1207	9.10917	9.11791	9.11031	9.0912	9.08876	9.03827	9.06081	9.05702	9.06417	9.05511	9.06955	9.0561	9.04404	9.08892	9.04867	9.08834	9.06111	9.04956	9.07474
DEOXYCYTIDINE-neg	Negative	4.8	4.8	4.8	4.8	4.8	4.8	4.8	4.8	4.8	4.8	4.8	4.8	4.8	4.8	4.8	4.8	4.8	4.8	4.8	4.8	4.8	4.8	4.8	4.8	4.8	4.8	0	DEOXYCYTIDINE-neg	4.91471	4.91565	4.92464	4.92844	4.92392	4.91834	4.80173	4.9611	4.87978	4.86065	4.85914	4.72707	4.8381	4.81981	4.85321	4.79582	5.14453	4.78646	4.78819	4.81082
DEOXYGUANOSINE-MONOPHOSPHATE-neg	Negative	7.5	7.5	7.5	7.5	7.5	7.5	7.5	7.5	7.5	7.5	7.5	7.5	7.5	7.5	7.5	7.5	7.5	7.5	7.5	7.5	7.5	7.5	7.5	7.5	7.5	7.5	0	DEOXYGUANOSINE-MONOPHOSPHATE-neg	7.56215	7.56119	7.56014	7.51967	7.53257	7.52661	7.57395	7.82648	7.7568	7.7554	7.56073	7.63098	7.55162	7.70553	7.47398	7.6829	7.89124	7.65847	7.59556	7.72194
DEOXYURIDINE	Negative	3.27	3.27	3.27	3.27	3.27	3.27	3.27	3.27	3.27	3.27	3.27	3.27	3.27	3.27	3.27	3.27	3.27	3.27	3.27	3.27	3.27	3.27	3.27	3.27	3.27	3.27	0	DEOXYURIDINE	3.52426	3.52716	3.5321	3.54477	3.51904	3.53511	3.43012	3.44143	3.44368	3.42333	3.43349	3.4455	3.43727	3.40754	3.4653	3.42595	3.40654	3.42355	3.44158	3.42233
DIHYDROOROTATE	Negative	5.4	5.4	5.4	5.4	5.4	5.4	5.4	5.4	5.4	5.4	5.4	5.4	5.4	5.4	5.4	5.4	5.4	5.4	5.4	5.4	5.4	5.4	5.4	5.4	5.4	5.4	0	DIHYDROOROTATE	5.41591	5.37721	5.38678	5.36727	5.41179	5.38495	5.43929	5.50712	5.48158	5.48317	5.43333	5.4684	5.43836	5.4432	5.33201	5.43711	5.55901	5.45756	5.41359	5.4545
D-RIBOSE 5-PHOSPHATE	Negative	9.4	9.4	9.4	9.4	9.4	9.4	9.4	9.4	9.4	9.4	9.4	9.4	9.4	9.4	9.4	9.4	9.4	9.4	9.4	9.4	9.4	9.4	9.4	9.4	9.4	9.4	0	D-RIBOSE 5-PHOSPHATE	9.14442	9.16282	9.18459	9.12319	9.09694	9.09254	8.98609	9.07069	9.05654	9.05304	8.99166	9.00968	9.0317	9.00965	8.96167	9.01483	9.00198	9.04963	8.93695	8.94139
D-RIBOSE 5-PHOSPHATE-neg	Negative	9.5	9.5	9.5	9.5	9.5	9.5	9.5	9.5	9.5	9.5	9.5	9.5	9.5	9.5	9.5	9.5	9.5	9.5	9.5	9.5	9.5	9.5	9.5	9.5	9.5	9.5	0	D-RIBOSE 5-PHOSPHATE-neg	9.14442	9.15929	9.18458	9.1226	9.09519	9.09112	8.97946	9.07069	9.05654	9.05304	8.99168	9.00968	9.03119	9.01331	8.96349	9.01517	9.00198	9.05495	8.93815	8.93725
ETHANOLAMINE PHOSPHATE-neg	Negative	9.4	9.4	9.4	9.4	9.4	9.4	9.4	9.4	9.4	9.4	9.4	9.4	9.4	9.4	9.4	9.4	9.4	9.4	9.4	9.4	9.4	9.4	9.4	9.4	9.4	9.4	0	ETHANOLAMINE PHOSPHATE-neg	9.83851	9.78829	9.57338	9.58569	9.55227	9.5908	9.05325	9.05298	9.06068	9.071	9.09564	9.12102	9.10291	9.04879	9.63042	9.06041	9.08977	9.08942	9.07798	9.06444
fumarate	Negative	9.3	9.3	9.3	9.3	9.3	9.3	9.3	9.3	9.3	9.3	9.3	9.3	9.3	9.3	9.3	9.3	9.3	9.3	9.3	9.3	9.3	9.3	9.3	9.3	9.3	9.3	0	fumarate	9.36332	9.38779	9.39063	9.32328	9.30979	9.31618	9.2348	9.25352	9.25131	9.26141	9.2432	9.25699	9.25131	9.24546	9.35761	9.24942	9.28362	9.25603	9.24669	9.25395
GALACTITOL	Negative	7.2	7.2	7.2	7.2	7.2	7.2	7.2	7.2	7.2	7.2	7.2	7.2	7.2	7.2	7.2	7.01	7.2	7.2	7.2	7.2	7.2	7.2	7.2	7.2	7.2	7.2	0	GALACTITOL	7.05559	7.05223	7.05347	7.05573	7.05858	7.06276	7.00924	6.99889	7.01325	7.00942	7.00688	7.02115	7.01137	7.01912	7.06329	7.01353	7.02494	7.02318	7.01366	7.02071
GLUCONATE	Negative	7.5	7.5	7.5	7.5	7.5	7.5	7.5	7.5	7.5	7.5	7.5	7.5	7.5	7.5	7.5	7.5	7.5	7.5	7.5	7.5	7.5	7.5	7.5	7.5	7.5	7.5	0	GLUCONATE	7.23676	7.20982	7.18954	7.18142	7.27071	7.23607	7.51226	7.82472	7.75045	7.73727	7.47106	7.57225	7.43385	7.67722	7.45017	7.66271	7.90945	7.61807	7.53281	7.70541
GLUCONATE-neg	Negative	7.5	7.5	7.5	7.5	7.5	7.5	7.5	7.5	7.5	7.5	7.5	7.5	7.5	7.5	7.5	7.5	7.5	7.5	7.5	7.5	7.5	7.5	7.5	7.5	7.5	7.5	0	GLUCONATE-neg	7.23676	7.20982	7.18954	7.18165	7.27071	7.23607	7.51226	7.82472	7.75045	7.73727	7.47106	7.57225	7.43385	7.67722	7.46047	7.66271	7.90945	7.61807	7.53281	7.70541
GLUTAMINE-neg	Negative	7.9	7.9	7.9	7.9	7.9	7.9	7.9	7.9	7.9	7.9	7.9	7.9	7.9	7.9	7.9	7.9	7.9	7.9	7.9	7.9	7.9	7.9	7.9	7.9	7.9	7.9	0	GLUTAMINE-neg	8.07599	8.07488	8.07413	8.07769	8.07588	8.07265	8.13458	8.20271	8.15881	8.1553	8.08726	8.1031	8.09132	8.09744	8.0446	8.11774	8.19435	8.10288	8.10592	8.14801
glutathione disulfide	Negative	10.3	10.3	10.3	10.3	10.3	10.3	10.3	10.3	10.3	10.3	10.3	10.3	10.3	10.3	10.3	10.3	10.3	10.3	10.3	10.3	10.3	10.3	10.3	10.3	10.3	10.3	0	glutathione disulfide	10.6075	10.6748	10.7468	10.4369	10.3404	10.3643	10.2838	10.2941	10.29	10.2861	10.2669	10.2802	10.2738	10.2881	10.4009	10.2875	10.3068	10.2817	10.2728	10.2906
GLYCERATE	Negative	5.7	5.7	5.7	5.7	5.7	5.7	5.7	5.7	5.7	5.7	5.7	5.7	5.7	5.7	5.7	5.7	5.7	5.7	5.7	5.7	5.7	5.7	5.7	5.7	5.7	5.7	0	GLYCERATE	5.92307	5.91316	5.90561	5.89326	5.93299	5.9133	5.75241	5.73002	5.73544	5.70661	5.68881	5.72334	5.72261	5.71337	5.63522	5.70885	5.77251	5.72228	5.69864	5.70656
Glycerol 2-phosphate-neg	Negative	8.6	8.6	8.6	8.6	8.6	8.6	8.6	8.6	8.6	8.6	8.6	8.6	8.6	8.6	8.6	8.6	8.6	8.6	8.6	8.6	8.6	8.6	8.6	8.6	8.6	8.6	0	Glycerol 2-phosphate-neg	8.60811	8.60239	8.62305	8.59126	8.57075	8.57913	8.51421	8.5335	8.53792	8.53842	8.51283	8.48905	8.49394	8.51383	8.54601	8.52022	8.57352	8.52253	8.53951	8.53409
GLYCEROL 3-PHOSPHATE-neg	Negative	8.8	8.8	8.8	8.8	8.8	8.8	8.8	8.8	8.8	8.8	8.8	8.8	8.8	8.8	8.8	8.8	8.8	8.8	8.8	8.8	8.8	8.8	8.8	8.8	8.8	8.8	0	GLYCEROL 3-PHOSPHATE-neg	8.60811	8.60239	8.62305	8.59126	8.57075	8.57913	8.51421	8.5335	8.53792	8.53842	8.51283	8.48905	8.49394	8.51383	8.54601	8.52022	8.57352	8.52253	8.53951	8.53409
GUANOSINE DIPHOSPHATE MANNOSE	Negative	11.2	11.2	11.2	11.2	11.2	11.2	11.2	11.2	11.2	11.2	11.2	11.2	11.2	11.2	11.2	11.2	11.2	11.2	11.2	11.2	11.2	11.2	11.2	11.2	11.2	11.2	0	GUANOSINE DIPHOSPHATE MANNOSE	10.9419	10.9372	10.9219	10.9332	10.9482	10.932	10.9612	10.963	10.955	10.9582	10.9492	10.9409	10.9486	10.9678	10.9243	10.9569	10.9749	10.9499	10.9466	10.9664
GUANOSINE MONOPHOSPHATE-neg	Negative	10.2	10.2	10.2	10.2	10.2	10.2	10.2	10.2	10.2	10.2	10.2	10.2	10.2	10.2	10.2	10.2	10.2	10.2	10.2	10.2	10.2	10.2	10.2	10.2	10.2	10.2	0	GUANOSINE MONOPHOSPHATE-neg	9.89081	9.88648	9.89936	9.85863	9.84108	9.85447	9.79062	9.82718	9.80816	9.81029	9.78192	9.78656	9.7833	9.81398	9.82775	9.79523	9.84044	9.79294	9.78625	9.8154
HIPPURATE	Negative	2.58	2.58	2.58	2.58	2.58	2.58	2.58	2.58	2.58	2.58	2.58	2.58	2.58	2.58	2.58	2.58	2.58	2.58	2.58	2.58	2.58	2.58	2.58	2.58	2.58	2.58	0	HIPPURATE	2.58352	2.58524	2.5853	2.5854	2.57938	2.58002	2.48994	2.47499	2.4947	2.48534	2.51604	2.4786	2.50422	2.48226	2.53198	2.48461	2.47353	2.49333	2.49063	2.47414
HOMOVANILLATE	Negative	3.5	4.19	4.19	4.19	4.19	4.19	4.19	4.19	4.19	4.19	4.19	4.19	4.19	4.19	4.19	4.19	4.19	4.19	4.19	4.19	4.19	4.19	4.19	4.19	4.19	4.19	0	HOMOVANILLATE	4.19137	4.19013	4.17922	4.18886	4.20513	4.19505	4.27008	4.54838	4.46071	4.44631	4.23771	4.38012	4.28822	4.42188	3.95137	4.36904	4.68646	4.32614	4.23513	4.36823
Hydroxyisocaproic acid	Negative	2.36	2.36	2.36	2.36	2.36	2.36	2.36	2.36	2.36	2.36	2.36	2.36	2.36	2.36	2.36	2.36	2.36	2.36	2.36	2.36	2.36	2.36	2.36	2.36	2.36	2.36	0	Hydroxyisocaproic acid	2.28534	2.28633	2.27701	2.29891	2.27926	2.30559	2.31445	2.32409	2.3227	2.32068	2.30657	2.31876	2.3135	2.31931	2.26633	2.3211	2.32479	2.30626	2.32112	2.32409
HYPOXANTHINE-neg	Negative	4.6	4.6	4.6	4.6	4.6	4.6	4.6	4.6	4.6	4.6	4.6	4.6	4.6	4.6	4.6	4.6	4.6	4.6	4.6	4.6	4.6	4.6	4.6	4.6	4.6	4.6	0	HYPOXANTHINE-neg	4.79695	4.79977	4.79917	4.80206	4.79265	4.79353	4.74769	4.72803	4.72879	4.72999	4.74875	4.77951	4.75525	4.72841	4.75006	4.75189	4.73386	4.76711	4.7434	4.74689
INDOLE-3-ETHANOL-neg	Negative	2.3	2.3	2.3	2.3	2.3	2.3	2.3	2.3	2.3	2.3	2.3	2.3	2.3	2.3	2.3	2.3	2.3	2.3	2.3	2.3	2.3	2.3	2.3	2.3	2.3	2.3	0	INDOLE-3-ETHANOL-neg	2.22252	2.20733	2.23661	2.23168	2.24907	2.22589	2.2595	2.28217	2.26808	2.27584	2.23911	2.27679	2.2339	2.26413	2.20528	2.25823	2.28071	2.26226	2.29384	2.27435
INDOXYL SULFATE	Negative	3.5	3.5	3.5	3.5	3.5	3.5	3.5	3.5	3.5	3.5	3.5	3.5	3.5	3.5	3.5	3.5	3.5	3.5	3.5	3.5	3.5	3.5	3.5	3.5	3.5	3.5	0	INDOXYL SULFATE	3.3711	3.37468	3.37633	3.37933	3.37568	3.37345	3.4261	3.5352	3.48037	3.4974	3.39152	3.46315	3.41304	3.4824	3.30883	3.47573	3.56742	3.45523	3.42779	3.47502
INOSINE MONOPHOSPHATE	Negative	9.1	9.1	9.1	9.1	9.1	9.1	9.1	9.1	9.1	9.1	9.1	9.1	9.1	9.1	9.1	9.1	9.1	9.1	9.1	9.1	9.1	9.1	9.1	9.1	9.1	9.1	0	INOSINE MONOPHOSPHATE	8.95219	8.96739	8.96575	8.92392	8.91109	8.91053	8.86939	8.91134	8.8951	8.90094	8.87448	8.89645	8.88819	8.89215	8.88431	8.88295	8.95241	8.89412	8.88042	8.90472
INOSINE-MONOPHOSPHATE-neg	Negative	9.2	9.2	9.2	9.2	9.2	9.2	9.2	9.2	9.2	9.2	9.2	9.2	9.2	9.2	9.2	9.2	9.2	9.2	9.2	9.2	9.2	9.2	9.2	9.2	9.2	9.2	0	INOSINE-MONOPHOSPHATE-neg	8.95219	8.96739	8.96575	8.92392	8.91109	8.91053	8.86939	8.91134	8.8951	8.90094	8.87448	8.89645	8.88819	8.89215	8.88431	8.88295	8.95241	8.89412	8.88042	8.90472
INOSINE-neg	Negative	5.2	5.2	5.2	5.2	5.2	5.2	5.2	5.2	5.2	5.2	5.2	5.2	5.2	5.2	5.2	5.2	5.2	5.2	5.2	5.2	5.2	5.2	5.2	5.2	5.2	5.2	0	INOSINE-neg	5.32987	5.33193	5.32852	5.33285	5.33516	5.32655	5.27967	5.27986	5.29043	5.28532	5.29477	5.29199	5.31847	5.26803	5.33855	5.28227	5.55193	5.34023	5.3185	5.27322
ISOCITRATE	Negative	11	11	11	11	11	12.34	11	11	11	11	11	11	11	11	11	11	11	11	11	11	11	11	11	11	11	11	0	ISOCITRATE	12.3104	12.3285	12.6554	12.9711	12.1263	12.3639	11.0139	11.0324	11.0134	10.9046	11.0032	11.1814	11.0142	10.8192	11.7331	10.9481	10.9704	10.9315	10.8524	10.9244
ITACONATE	Negative	8.62	8.62	8.62	8.62	8.62	8.62	8.62	8.62	8.62	8.62	8.62	8.62	8.62	8.62	8.62	8.62	8.62	8.62	8.62	8.62	8.62	8.62	8.62	8.62	8.62	8.62	0	ITACONATE	8.6191	8.61949	8.62512	8.61072	8.60842	8.60154	8.59347	8.62607	8.61257	8.62007	8.59439	8.60702	8.60063	8.6164	8.59096	8.61714	8.67528	8.62221	8.60786	8.62869
LEUCINE-neg	Negative	4.9	4.9	4.9	4.9	4.9	4.9	4.9	4.9	4.9	4.9	4.9	4.9	4.9	4.9	4.9	4.9	4.9	4.9	4.9	4.9	4.9	4.9	4.9	4.9	4.9	4.9	0	LEUCINE-neg	5.01678	5.01651	5.01849	5.015	4.99993	5.00828	5.02958	5.17249	5.10179	5.06825	4.9935	5.02941	5.0207	5.05408	4.98906	5.04345	5.29872	5.02578	5.00687	5.05016
lysine-neg	Negative	14	14	14	14	14	14	14	14	14	14	14	14	14	14	14	14	14	14	14	14	14	14	14	14	14	14	0	lysine-neg	14.1712	14.1939	14.195	14.2023	14.1652	14.1661	13.996	13.7992	13.8783	13.8654	14.0443	13.9991	14.0227	13.8804	14.1961	13.9454	13.7135	13.9566	13.9803	13.8817
MALATE	Negative	9.5	9.5	9.5	9.5	9.5	9.5	9.5	9.5	9.5	9.5	9.5	9.5	9.5	9.5	9.5	9.5	9.5	9.5	9.5	9.5	9.5	9.5	9.5	9.5	9.5	9.5	0	MALATE	9.35845	9.38079	9.39119	9.3243	9.30666	9.31402	9.2336	9.24893	9.24699	9.25705	9.23957	9.25472	9.2489	9.24311	9.35808	9.24322	9.28184	9.25071	9.24212	9.25212
malate-neg	Negative	9.3	9.3	9.3	9.3	9.3	9.3	9.3	9.3	9.3	9.3	9.3	9.3	9.3	9.3	9.3	9.3	9.3	9.3	9.3	9.3	9.3	9.3	9.3	9.3	9.3	9.3	0	malate-neg	9.35845	9.38079	9.39119	9.3243	9.30666	9.31402	9.2336	9.24893	9.24699	9.25705	9.23957	9.25472	9.2489	9.24311	9.35808	9.24322	9.28184	9.25071	9.24212	9.25212
MALONATE	Negative	8.9	8.9	8.9	8.9	8.9	8.9	8.9	8.9	8.9	8.9	8.9	8.9	8.9	8.9	8.9	8.9	8.9	8.9	8.9	8.9	8.9	8.9	8.9	8.9	8.9	8.9	0	MALONATE	8.74087	8.76307	8.78858	8.81298	8.78759	8.74805	8.75684	8.87411	8.86429	8.88034	8.77995	8.81547	8.75928	8.82936	8.74575	8.80795	8.90534	8.82921	8.78255	8.85884
METHIONINE-neg	Negative	5.4	5.4	5.4	5.4	5.4	5.4	5.4	5.4	5.4	5.4	5.4	5.4	5.4	5.4	5.4	5.4	5.4	5.4	5.4	5.4	5.4	5.4	5.4	5.4	5.4	5.4	0	METHIONINE-neg	5.44395	5.4391	5.43904	5.44422	5.4464	5.43526	5.43286	5.4824	5.46441	5.45651	5.43221	5.44975	5.4364	5.44848	5.38851	5.44706	5.51965	5.43967	5.4351	5.44871
METHYL GALACTOSIDE	Negative	5	5	5	5	5	5	5	5	5	5	5	5	5	5	5	5	5	5	5	5	5	5	5	5	5	5	0	METHYL GALACTOSIDE	4.82608	4.82944	4.83284	4.83675	4.82401	4.82659	4.76757	4.73042	4.74668	4.74665	4.77191	4.79803	4.77014	4.77193	4.79068	4.80218	4.74061	4.79161	4.76315	4.78769
METHYLMALONATE	Negative	8.55	8.55	8.55	8.55	8.55	8.55	8.55	8.55	8.55	8.55	8.55	8.55	8.55	8.55	8.55	8.55	8.55	8.55	8.55	8.55	8.55	8.55	8.55	8.55	8.55	8.55	0	METHYLMALONATE	8.54013	8.5497	8.55229	8.54497	8.54162	8.54052	8.53617	8.58748	8.57084	8.57458	8.52896	8.56174	8.5395	8.56651	8.5139	8.55773	8.6335	8.55752	8.53115	8.573
myo-inositol	Negative	9.6	9.6	9.6	9.6	9.6	9.6	9.6	9.6	9.6	9.6	9.6	9.6	9.6	9.6	9.6	9.6	9.6	9.6	9.6	9.6	9.6	9.6	9.6	9.6	9.6	9.6	0	myo-inositol	9.47078	9.45781	9.45819	9.4636	9.4668	9.46121	9.43156	9.43661	9.43243	9.42353	9.42588	9.42876	9.41994	9.4411	9.45216	9.43649	9.4447	9.42738	9.4353	9.44238
N,N-DIMETHYLARGININE-neg	Negative	11.7	11.7	11.7	11.7	11.7	11.7	11.7	11.7	11.7	11.7	11.7	11.7	11.7	11.7	11.7	11.7	11.7	11.7	11.7	11.7	11.7	11.7	11.7	11.7	11.7	11.7	0	N,N-DIMETHYLARGININE-neg	11.9358	11.9457	11.9298	11.9266	11.9126	11.9192	11.8857	11.7345	11.7873	11.7928	11.8885	11.8701	11.8885	11.7955	11.9146	11.8287	11.6602	11.8397	11.8614	11.815
N6-(DELTA2-ISOPENTENYL)-ADENINE	Negative	2.3	2.3	2.3	2.3	2.3	2.3	2.3	2.3	2.3	2.3	2.3	2.3	2.3	2.3	2.3	2.3	2.3	2.3	2.3	2.3	2.3	2.3	2.3	2.3	2.3	2.3	0	N6-(DELTA2-ISOPENTENYL)-ADENINE	2.20634	2.20674	2.19437	2.20895	2.21072	2.21124	2.22772	2.2476	2.23792	2.23238	2.20923	2.23721	2.22554	2.22561	2.18708	2.23205	2.24625	2.22853	2.23269	2.2373
N-Acetyl L-tyrosine-neg	Negative	3.5	3.5	3.5	3.5	3.5	3.5	3.5	3.5	3.5	3.5	3.5	3.5	3.5	3.5	3.5	3.5	3.5	3.5	3.5	3.5	3.5	3.5	3.5	3.5	3.5	3.5	0	N-Acetyl L-tyrosine-neg	3.38982	3.40725	3.41312	3.4029	3.40683	3.38801	3.35757	3.44473	3.43282	3.41536	3.3744	3.42623	3.35948	3.35688	3.29102	3.43702	3.4136	3.36789	3.34341	3.40833
N-ACETYLALANINE-neg	Negative	3.5	3.5	3.5	3.5	3.5	3.5	3.5	3.5	3.5	3.5	3.5	3.5	3.5	3.5	3.5	3.5	3.5	3.5	3.5	3.5	3.5	3.5	3.5	3.5	3.5	3.5	0	N-ACETYLALANINE-neg	3.52759	3.53133	3.52513	3.54717	3.54679	3.53019	3.63481	3.62156	3.58841	3.66464	3.53645	3.54434	3.47959	3.58747	3.47719	3.54442	3.65625	3.51957	3.57879	3.55853
N-ACETYLASPARAGINE-neg	Negative	5.4	5.4	5.4	5.4	5.4	5.4	5.4	5.4	5.4	5.4	5.4	5.4	5.4	5.4	5.4	5.4	5.4	5.4	5.4	5.4	5.4	5.4	5.4	5.4	5.4	5.4	0	N-ACETYLASPARAGINE-neg	5.44539	5.44484	5.44701	5.44448	5.46837	5.44141	5.46292	5.51605	5.5091	5.4857	5.45008	5.47657	5.46395	5.46503	5.33602	5.45029	5.55418	5.49773	5.48074	5.45984
N-ACETYLASPARTATE-neg	Negative	8.2	8.2	8.2	8.2	8.2	8.2	8.2	8.2	8.2	8.2	8.2	8.2	8.2	8.2	8.2	8.2	8.2	8.2	8.2	8.2	8.2	8.2	8.2	8.2	8.2	8.2	0	N-ACETYLASPARTATE-neg	8.15345	8.15717	8.16577	8.13484	8.16149	8.14334	8.22143	8.32323	8.24365	8.24437	8.17309	8.18018	8.15051	8.33794	8.11979	8.18783	8.34128	8.17168	8.17771	8.31745
N-Acetylglucosamine-1-phosphate	Negative	8.3	8.3	8.3	8.3	8.3	8.3	8.3	8.3	8.3	8.3	8.3	8.3	8.3	8.3	8.3	8.3	8.3	8.3	8.3	8.3	8.3	8.3	8.3	8.3	8.3	8.3	0	N-Acetylglucosamine-1-phosphate	8.23073	8.24366	8.23179	8.25002	8.26615	8.24431	8.31362	8.40243	8.33332	8.32491	8.27507	8.26026	8.26884	8.40006	8.24884	8.29854	8.3968	8.28542	8.28588	8.36947
N-ACETYLGLUTAMATE-neg	Negative	7.9	7.9	7.9	7.9	7.9	7.9	7.9	7.9	7.9	7.9	7.9	7.9	7.9	7.9	7.9	7.9	7.9	7.9	7.9	7.9	7.9	7.9	7.9	7.9	7.9	7.9	0	N-ACETYLGLUTAMATE-neg	7.65548	7.66003	7.67399	7.69264	7.67492	7.67244	7.69358	7.94189	7.88987	7.87426	7.69306	7.74637	7.71144	7.82099	7.67188	7.80611	8.00107	7.78351	7.71197	7.84737
N-acetyl-glutamine-neg	Negative	4.9	4.9	4.9	4.9	4.9	4.9	4.9	4.9	4.9	4.9	4.9	4.9	4.9	4.9	4.9	4.9	4.9	4.9	4.9	4.9	4.9	4.9	4.9	4.9	4.9	4.9	0	N-acetyl-glutamine-neg	4.81698	4.81321	4.81225	4.81879	4.83002	4.82668	4.85229	5.04843	4.99429	4.97131	4.82084	4.90308	4.85988	4.94691	4.71085	4.93361	5.19527	4.89901	4.85392	4.93546
N-ACETYLMETHIONINE-neg	Negative	2.3	2.3	2.3	2.3	2.3	2.3	2.3	2.3	2.3	2.3	2.3	2.3	2.3	2.3	2.3	2.3	2.3	2.3	2.3	2.3	2.3	2.3	2.3	2.3	2.3	2.3	0	N-ACETYLMETHIONINE-neg	2.49694	2.52692	2.51651	2.49931	2.50134	2.50007	2.45018	2.44451	2.45447	2.45047	2.46127	2.44162	2.45812	2.43967	2.48423	2.44908	2.44257	2.44319	2.45145	2.44192
N-ACETYLNEURAMINATE-neg	Negative	7.48	7.48	7.48	7.48	7.48	7.48	7.48	7.48	7.48	7.48	7.48	7.48	7.48	7.48	7.48	7.48	7.48	7.48	7.48	7.48	7.48	7.48	7.48	7.48	7.48	7.48	0	N-ACETYLNEURAMINATE-neg	7.08323	7.06801	7.06641	7.06542	7.12695	7.10356	7.32902	7.63335	7.53514	7.53713	7.28621	7.37943	7.27182	7.49689	6.79693	7.46911	7.71565	7.43174	7.32963	7.52273
N-ACETYLPHENYLALANINE-neg	Negative	2.2	2.2	2.2	2.2	2.2	2.2	2.2	2.2	2.2	2.2	2.2	2.2	2.2	2.2	2.2	2.2	2.2	2.2	2.2	2.2	2.2	2.2	2.2	2.2	2.2	2.2	0	N-ACETYLPHENYLALANINE-neg	2.21855	2.23562	2.22552	2.2365	2.22436	2.20869	2.23783	2.25739	2.25105	2.25284	2.22571	2.243	2.24068	2.24359	2.1988	2.23832	2.25476	2.24299	2.2435	2.26063
N-ACETYLSERINE-neg	Negative	5.1	5.1	5.1	5.1	5.1	5.1	5.1	5.1	5.1	5.1	5.1	5.1	5.1	5.1	5.1	5.1	5.1	5.1	5.1	5.1	5.1	5.1	5.1	5.1	5.1	5.1	0	N-ACETYLSERINE-neg	4.85104	4.84024	4.84789	4.84853	4.86166	4.85758	4.89053	5.06801	5.04716	5.01707	4.85477	4.95079	4.90656	4.99525	4.73941	4.99186	5.19418	4.95421	4.89926	5.00276
NAD+ _neg	Negative	7.7	7.7	7.7	7.7	7.7	7.7	7.7	7.7	7.7	7.7	7.7	7.7	7.7	7.7	7.7	7.7	7.7	7.7	7.7	7.7	7.7	7.7	7.7	7.7	7.7	7.7	0	NAD+ _neg	7.62416	7.63082	7.63463	7.63645	7.63621	7.63247	7.70655	7.86938	7.80358	7.79684	7.68585	7.74769	7.68555	7.77044	7.62173	7.76293	7.91192	7.76607	7.72233	7.78129
NADP-neg	Negative	10.34	10.34	10.34	10.34	10.34	10.34	10.34	10.34	10.34	10.34	10.34	10.34	10.34	10.34	10.34	10.34	10.34	10.34	10.34	10.34	10.34	10.34	10.34	10.34	10.34	10.34	0	NADP-neg	10.3988	10.3974	10.5695	10.3209	10.1374	10.1937	9.94991	9.96619	9.95138	9.94335	9.93562	9.95603	9.93838	9.94465	10.2231	9.9506	9.96026	9.95162	9.93778	9.95057
N-FORMYL-L-METHIONINE-neg	Negative	2.8	2.8	2.8	2.8	2.8	2.8	2.8	2.8	2.8	2.8	2.8	2.8	2.8	2.8	2.8	2.8	2.8	2.8	2.8	2.8	2.8	2.8	2.8	2.8	2.8	2.8	0	N-FORMYL-L-METHIONINE-neg	2.71405	2.7237	2.70091	2.737	2.73215	2.73798	2.65009	2.67607	2.68981	2.67546	2.64261	2.69314	2.67619	2.67755	2.68197	2.6582	2.70914	2.65596	2.66885	2.65253
NICOTINAMIDE-neg	Negative	2.7	2.7	2.7	2.7	2.7	2.7	2.7	2.7	2.7	2.7	2.7	2.7	2.7	2.7	2.7	2.7	2.7	2.7	2.7	2.7	2.7	2.7	2.7	2.7	2.7	2.7	0	NICOTINAMIDE-neg	2.92376	2.93114	2.9352	2.93441	2.93165	2.93195	2.87749	2.86519	2.87799	2.87855	2.91705	2.87999	2.89445	2.86442	2.93791	2.88129	2.85509	2.89242	2.87793	2.88663
O-ACETYLSERINE-neg	Negative	4.8	4.8	4.8	4.8	4.8	4.8	4.8	4.8	4.8	4.8	4.8	4.8	4.8	4.8	4.8	4.8	4.8	4.8	4.8	4.8	4.8	4.8	4.8	4.8	4.8	4.8	0	O-ACETYLSERINE-neg	4.85103	4.84027	4.84787	4.84847	4.86165	4.85751	4.89053	5.06801	5.04716	5.01707	4.85477	4.95079	4.90656	4.99525	4.73957	4.99186	5.19418	4.95421	4.89929	5.00276
O-PHOSPHOETHANOLAMINE-neg	Negative	9.2	9.2	9.2	9.2	9.2	9.2	9.2	9.2	9.2	9.2	9.2	9.2	9.2	9.2	9.2	9.2	9.2	9.2	9.2	9.2	9.2	9.2	9.2	9.2	9.2	9.2	0	O-PHOSPHOETHANOLAMINE-neg	9.84158	9.77806	9.57035	9.58569	9.55227	9.5908	9.05414	9.05309	9.0621	9.07165	9.09564	9.12102	9.10291	9.04879	9.63054	9.06027	9.08977	9.08997	9.07798	9.06444
OROTATE-neg	Negative	4.9	4.9	4.9	4.9	4.9	4.9	4.9	4.9	4.9	4.9	4.9	4.9	4.9	4.9	4.9	4.9	4.9	4.9	4.9	4.9	4.9	4.9	4.9	4.9	4.9	4.9	0	OROTATE-neg	4.70042	4.69098	4.6881	4.6946	4.70953	4.69791	4.77931	5.04732	4.97009	4.93981	4.72524	4.83629	4.77671	4.90771	4.58693	4.87362	5.20087	4.83886	4.77859	4.88054
Oxalic acid	Negative	10.6	10.6	10.6	10.6	10.6	10.6	10.6	10.6	10.6	10.6	10.6	10.6	10.6	10.6	10.6	10.6	10.6	10.6	10.6	10.6	10.6	10.6	10.6	10.6	10.6	10.6	0	Oxalic acid	10.8537	10.8437	10.8928	10.8388	10.822	10.8149	10.5237	10.502	10.5364	10.5551	10.5761	10.5306	10.5708	10.5176	10.833	10.5094	10.5021	10.5521	10.5547	10.5099
OXOPROLINE-neg	Negative	4.8	4.8	4.8	4.8	4.8	4.8	4.8	4.8	4.8	4.8	4.8	4.8	4.8	4.8	4.8	4.8	4.8	4.8	4.8	4.8	4.8	4.8	4.8	4.8	4.8	4.8	0	OXOPROLINE-neg	4.64733	4.64261	4.63841	4.64783	4.66048	4.65038	4.69917	5.0005	4.90877	4.88271	4.65997	4.76407	4.70608	4.84829	4.52376	4.81106	5.16609	4.75966	4.70284	4.82093
PANTOTHENATE-neg	Negative	3.3	3.3	3.3	3.3	3.3	3.3	3.3	3.3	3.3	3.3	3.3	3.3	3.3	3.3	3.3	3.3	3.3	3.3	3.3	3.3	3.3	3.3	3.3	3.3	3.3	3.3	0	PANTOTHENATE-neg	3.45428	3.46035	3.4714	3.46896	3.46257	3.47	3.43186	3.52611	3.52119	3.51569	3.42798	3.47721	3.44534	3.45392	3.36151	3.482	3.56656	3.46664	3.45675	3.48301
PHENYLALANINE-neg	Negative	4.57	4.57	4.57	4.57	4.57	4.57	4.57	4.57	4.57	4.57	4.57	4.57	4.57	4.57	4.57	4.57	4.57	4.57	4.57	4.57	4.57	4.57	4.57	4.57	4.57	4.57	0	PHENYLALANINE-neg	4.56794	4.56555	4.56545	4.56564	4.57327	4.56218	4.63748	4.7185	4.70966	4.71812	4.58242	4.72063	4.63647	4.72771	4.49377	4.73512	4.7028	4.70528	4.63992	4.73353
Phenyllactic acid	Negative	2.3	2.3	2.3	2.3	2.3	2.3	2.3	2.3	2.3	2.3	2.3	2.3	2.3	2.3	2.3	2.3	2.3	2.3	2.3	2.3	2.3	2.3	2.3	2.3	2.3	2.3	0	Phenyllactic acid	2.3563	2.35511	2.34886	2.36442	2.35379	2.35205	2.36701	2.36046	2.36223	2.36364	2.37329	2.35012	2.3624	2.35496	1.98092	2.36297	2.35517	2.35714	2.35968	2.35055
PHOSPHORYLCHOLINE-neg	Negative	8.2	8.2	8.2	8.2	8.2	8.2	8.2	8.2	8.2	8.2	8.2	8.2	8.2	8.2	8.2	8.2	8.2	8.2	8.2	8.2	8.2	8.2	8.2	8.2	8.2	8.2	0	PHOSPHORYLCHOLINE-neg	8.19165	8.20551	8.19377	8.20299	8.20172	8.1995	8.25891	8.3443	8.27975	8.27813	8.21447	8.22098	8.2012	8.37006	8.18183	8.24391	8.36357	8.22558	8.2327	8.33536
PIPECOLATE-neg	Negative	5.9	5.9	5.9	5.9	5.9	5.9	5.9	5.9	5.9	5.9	5.9	5.9	5.9	5.9	5.9	5.9	5.9	5.9	5.9	5.9	5.9	5.9	5.9	5.9	5.9	5.9	0	PIPECOLATE-neg	6.04503	6.05578	6.04844	6.06157	6.06037	6.04815	6.03929	6.01581	6.01448	6.00018	6.03272	6.02295	6.03504	6.00159	6.0273	6.02628	6.00207	6.01624	6.02349	6.02098
PYRIDOXINE-neg	Negative	3.1	3.1	3.1	3.1	3.1	3.1	3.1	3.1	3.1	3.1	3.1	3.1	3.1	3.1	3.1	3.1	3.1	3.1	3.1	3.1	3.1	3.1	3.1	3.1	3.1	3.1	0	PYRIDOXINE-neg	3.12646	3.13158	3.09533	3.14524	3.13776	3.1224	3.12321	3.16558	3.14983	3.17105	3.08155	3.11361	3.09678	3.15414	3.18042	3.0975	3.2104	3.1061	3.06201	3.14828
PYROGLUTAMATE-neg	Negative	4.8	4.8	4.8	4.8	4.8	4.8	4.8	4.8	4.8	4.8	4.8	4.8	4.8	4.8	4.8	4.8	4.8	4.8	4.8	4.8	4.8	4.8	4.8	4.8	4.8	4.8	0	PYROGLUTAMATE-neg	4.64733	4.64261	4.63841	4.64783	4.66048	4.65038	4.69917	5.0005	4.90877	4.88271	4.65997	4.76407	4.70608	4.84829	4.52376	4.81106	5.16609	4.75966	4.70284	4.82093
pyruvate	Negative	3.6	3.6	3.6	3.6	3.6	3.6	3.6	3.6	3.6	3.6	3.6	3.6	3.6	3.6	3.6	3.6	3.6	3.6	3.6	3.6	3.6	3.6	3.6	3.6	3.6	3.6	0	pyruvate	3.4315	3.42541	3.43636	3.43461	3.4268	3.43189	3.53079	3.51883	3.53569	3.56917	3.41492	3.47016	3.42873	3.52794	3.33271	3.53754	3.60972	3.49225	3.45405	3.49504
S-ADENOSYLHOMOCYSTEINE-neg	Negative	6.8	6.8	6.8	6.8	6.8	6.8	6.8	6.8	6.8	6.8	6.8	6.8	6.8	6.8	6.8	6.8	6.8	6.8	6.8	6.8	6.8	6.8	6.8	6.8	6.8	6.8	0	S-ADENOSYLHOMOCYSTEINE-neg	7.06001	7.04933	7.05997	7.04782	7.08418	7.07639	7.12469	7.24146	7.2008	7.19738	7.11137	7.15767	7.12421	7.18213	6.86535	7.16724	7.2391	7.16341	7.12038	7.19617
Serine	Negative	8.5	8.5	8.5	8.5	8.5	8.5	8.5	8.5	8.5	8.5	8.5	8.5	8.5	8.5	8.5	8.5	8.5	8.5	8.5	8.5	8.5	8.5	8.5	8.5	8.5	8.5	0	Serine	8.53724	8.55012	8.55733	8.53073	8.54206	8.54187	8.52763	8.54902	8.52865	8.52063	8.52177	8.52429	8.51246	8.53714	8.5358	8.52207	8.54157	8.52179	8.51768	8.54981
Sorbitol-neg	Negative	7.06	7.06	7.06	7.06	7.06	7.06	7.06	7.06	7.06	7.06	7.06	7.06	7.06	7.06	7.06	7.06	7.06	7.06	7.06	7.06	7.06	7.06	7.06	7.06	7.06	7.06	0	Sorbitol-neg	7.05559	7.0523	7.05334	7.05574	7.05848	7.06288	7.00926	6.99994	7.01277	7.00942	7.00693	7.0215	7.01147	7.01849	7.06375	7.01364	7.02461	7.02322	7.01299	7.01988
STACHYOSE	Negative	10.2	10.2	10.2	10.2	10.2	10.2	10.2	10.2	10.2	10.2	10.2	10.2	10.2	10.2	10.2	10.2	10.2	10.2	10.2	10.2	10.2	10.2	10.2	10.2	10.2	10.2	0	STACHYOSE	9.87181	9.86979	9.86942	9.85919	9.85727	9.86808	9.83081	9.85904	9.82611	9.82075	9.86478	9.82089	9.82277	9.86732	9.8142	9.83092	9.95213	9.83005	9.8311	9.83408
succinate	Negative	8.6	8.6	8.6	8.6	8.6	8.6	8.6	8.6	8.6	8.6	8.6	8.6	8.6	8.6	8.6	8.6	8.6	8.6	8.6	8.6	8.6	8.6	8.6	8.6	8.6	8.6	0	succinate	8.54013	8.5497	8.55229	8.54497	8.54162	8.54052	8.53617	8.58748	8.57084	8.57458	8.52896	8.56174	8.5395	8.56651	8.5139	8.55773	8.6335	8.55752	8.53115	8.573
TAURINE-neg	Negative	7.7	7.7	7.7	7.7	7.7	7.7	7.7	7.7	7.7	7.7	7.7	7.7	7.7	7.7	7.7	7.7	7.7	7.7	7.7	7.7	7.7	7.7	7.7	7.7	7.7	7.7	0	TAURINE-neg	7.77463	7.77234	7.76387	7.74714	7.78138	7.76375	7.86137	8.17968	8.08878	8.07952	7.83142	7.93167	7.84208	8.00816	7.6643	8.00617	8.27098	7.97617	7.87484	8.04931
THREONINE	Negative	7.3	7.3	7.3	7.3	7.3	7.3	7.3	7.3	7.3	7.3	7.3	7.3	7.3	7.3	7.3	7.3	7.3	7.3	7.3	7.3	7.3	7.3	7.3	7.3	7.3	7.3	0	THREONINE	7.53033	7.52134	7.51266	7.50927	7.55783	7.53977	7.61627	7.85627	7.79183	7.79062	7.58603	7.66697	7.592	7.74895	7.40265	7.73549	7.89892	7.70773	7.62954	7.77045
thymidine	Negative	3	3	3	3	3	3	3	3	3	3	3	3	3	3	3	3	3	3	3	3	3	3	3	3	3	3	0	thymidine	2.95166	2.95197	2.95238	2.97167	2.96599	2.95403	2.91653	2.86844	2.91022	2.90303	2.93789	2.91544	2.9175	2.88615	2.96187	2.90602	2.87225	2.90001	2.90324	2.8938
THYMINE-neg	Negative	2.9	2.9	2.9	2.9	2.9	2.9	2.9	2.9	2.9	2.9	2.9	2.9	2.9	2.9	2.9	2.9	2.9	2.9	2.9	2.9	2.9	2.9	2.9	2.9	2.9	2.9	0	THYMINE-neg	2.95194	2.97826	2.97407	2.96598	2.9719	2.96105	2.91851	2.8989	2.92165	2.8992	2.94403	2.92012	2.92225	2.8973	2.93409	2.89701	2.89734	2.90832	2.90984	2.9173
Tolylacetate	Negative	2.34	2.34	2.34	2.34	2.34	2.34	2.34	2.34	2.34	2.34	2.34	2.34	2.34	2.34	2.34	2.34	2.34	2.34	2.34	2.34	2.34	2.34	2.34	2.34	2.34	2.34	0	Tolylacetate	2.17681	2.17391	2.20334	2.18726	2.1808	2.18253	2.23236	2.23145	2.23257	2.22866	2.21019	2.23483	2.22194	2.22968	2.17514	2.25202	2.26642	2.22619	2.22286	2.22627
TRANS-4-HYDROXY-L-PROLINE-neg	Negative	7.59	7.59	7.59	7.59	7.59	7.59	7.59	7.59	7.59	7.59	7.59	7.59	7.59	7.59	7.59	7.59	7.59	7.59	7.59	7.59	7.59	7.59	7.59	7.59	7.59	7.59	0	TRANS-4-HYDROXY-L-PROLINE-neg	7.67368	7.69409	7.69443	7.69844	7.68898	7.68569	7.74065	7.7486	7.75394	7.74748	7.71961	7.73894	7.71259	7.71489	7.6508	7.71642	7.7363	7.72661	7.74039	7.73772
TRYPTOPHAN-neg	Negative	5.6	5.6	5.6	5.6	5.6	5.6	5.6	5.6	5.6	5.6	5.6	5.6	5.6	5.6	5.6	5.6	5.6	5.6	5.6	5.6	5.6	5.6	5.6	5.6	5.6	5.6	0	TRYPTOPHAN-neg	5.71582	5.71837	5.71752	5.71421	5.71081	5.70928	5.67838	5.70082	5.69681	5.68298	5.67812	5.68901	5.68132	5.68231	5.68053	5.6855	5.71784	5.6828	5.67242	5.68299
TYROSINE-neg	Negative	6.6	6.6	6.6	6.6	6.6	6.6	6.6	6.6	6.6	6.6	6.6	6.6	6.6	6.6	6.6	6.6	6.6	6.6	6.6	6.6	6.6	6.6	6.6	6.6	6.6	6.6	0	TYROSINE-neg	6.73812	6.73692	6.7392	6.73463	6.73234	6.72941	6.72541	6.71972	6.71879	6.70914	6.72769	6.73231	6.72161	6.71954	6.65283	6.72126	6.72617	6.72296	6.72471	6.7283
URACIL-neg	Negative	3.6	3.6	3.6	3.6	3.6	3.6	3.6	3.6	3.6	3.6	3.6	3.6	3.6	3.6	3.6	3.6	3.6	3.6	3.6	3.6	3.6	3.6	3.6	3.6	3.6	3.6	0	URACIL-neg	3.74825	3.72417	3.72663	3.73598	3.72234	3.73181	3.63794	3.62224	3.60427	3.6333	3.61944	3.59332	3.62044	3.60899	3.6226	3.63562	3.58381	3.57552	3.58657	3.58697
URIDINE DIPHOSPHATE GLUCOSE	Negative	9.7	9.7	9.7	9.7	9.7	9.7	9.7	9.7	9.7	9.7	9.7	9.7	9.7	9.7	9.7	9.7	9.7	9.7	9.7	9.7	9.7	9.7	9.7	9.7	9.7	9.7	0	URIDINE DIPHOSPHATE GLUCOSE	9.51165	9.50916	9.52307	9.52049	9.51716	9.51631	9.52317	9.55086	9.53285	9.52893	9.50721	9.51726	9.50967	9.52487	9.66712	9.52176	9.56585	9.51622	9.52703	9.53326
URIDINE DIPHOSPHATE GLUCOSE-neg	Negative	9.7	9.7	9.7	9.7	9.7	9.7	9.7	9.7	9.7	9.7	9.7	9.7	9.7	9.7	9.7	9.7	9.7	9.7	9.7	9.7	9.7	9.7	9.7	9.7	9.7	9.7	0	URIDINE DIPHOSPHATE GLUCOSE-neg	9.51165	9.50916	9.52307	9.52049	9.51716	9.51631	9.52317	9.55086	9.53285	9.52893	9.50721	9.51726	9.50967	9.52487	9.66712	9.52176	9.56585	9.51622	9.52703	9.53326
URIDINE DIPHOSPHATEGALACTOSE	Negative	9.8	9.8	9.8	9.8	9.8	9.8	9.8	9.8	9.8	9.8	9.8	9.8	9.8	9.8	9.8	9.8	9.8	9.8	9.8	9.8	9.8	9.8	9.8	9.8	9.8	9.8	0	URIDINE DIPHOSPHATEGALACTOSE	9.51165	9.50916	9.52307	9.52049	9.51716	9.51631	9.52317	9.55086	9.53285	9.52893	9.50721	9.51726	9.50967	9.52487	9.66712	9.52176	9.56585	9.51622	9.52703	9.53326
URIDINE DIPHOSPHATEGALACTOSE-neg	Negative	9.8	9.8	9.8	9.8	9.8	9.8	9.8	9.8	9.8	9.8	9.8	9.8	9.8	9.8	9.8	9.8	9.8	9.8	9.8	9.8	9.8	9.8	9.8	9.8	9.8	9.8	0	URIDINE DIPHOSPHATEGALACTOSE-neg	9.51165	9.50916	9.52307	9.52049	9.51716	9.51631	9.52317	9.55086	9.53285	9.52893	9.50721	9.51726	9.50967	9.52487	9.66712	9.52176	9.56585	9.51622	9.52703	9.53326
URIDINE DIPHOSPHATE-N-ACETYLGALACTOSAMINE	Negative	8.7	8.7	8.7	8.7	8.7	8.7	8.7	8.7	8.7	8.7	8.7	8.7	8.7	8.7	8.7	8.7	8.7	8.7	8.7	8.7	8.7	8.7	8.7	8.7	8.7	8.7	0	URIDINE DIPHOSPHATE-N-ACETYLGALACTOSAMINE	8.53938	8.54173	8.54793	8.55874	8.55716	8.55074	8.54962	8.5744	8.56125	8.57012	8.55021	8.56384	8.55772	8.56494	8.52017	8.56325	8.62223	8.58019	8.55768	8.57612
URIDINE DIPHOSPHATE-N-ACETYLGLUCOSAMINE	Negative	8.7	8.7	8.7	8.7	8.7	8.7	8.7	8.7	8.7	8.7	8.7	8.7	8.7	8.7	8.7	8.7	8.7	8.7	8.7	8.7	8.7	8.7	8.7	8.7	8.7	8.7	0	URIDINE DIPHOSPHATE-N-ACETYLGLUCOSAMINE	8.53938	8.54173	8.54793	8.55874	8.55716	8.55074	8.54962	8.5744	8.56125	8.57012	8.55021	8.56384	8.55772	8.56494	8.52017	8.56325	8.62223	8.58019	8.55768	8.57612
URIDINE MONOPHOSPHATE-neg	Negative	8.7	8.7	8.7	8.7	8.7	8.7	8.7	8.7	8.7	8.7	8.7	8.7	8.7	8.7	8.7	8.7	8.7	8.7	8.7	8.7	8.7	8.7	8.7	8.7	8.7	8.7	0	URIDINE MONOPHOSPHATE-neg	8.50947	8.51276	8.51924	8.49663	8.49603	8.50172	8.48179	8.53922	8.52272	8.52816	8.4806	8.50413	8.48931	8.51955	8.4581	8.50066	8.58266	8.50981	8.48108	8.52405
URIDINE-neg	Negative	4.4	4.4	4.4	4.4	4.4	4.4	4.4	4.4	4.4	4.4	4.4	4.4	4.4	4.4	4.4	4.4	4.4	4.4	4.4	4.4	4.4	4.4	4.4	4.4	4.4	4.4	0	URIDINE-neg	4.57683	4.59632	4.59932	4.60813	4.57592	4.57515	4.50667	4.49108	4.52126	4.53032	4.51018	4.52726	4.50088	4.49648	4.55834	4.50551	4.49648	4.49712	4.4843	4.5053
XANTHINE	Negative	5.6	5.6	5.6	5.6	5.6	5.6	5.6	5.6	5.6	5.6	5.6	5.6	5.6	5.6	5.6	5.6	5.6	5.6	5.6	5.6	5.6	5.6	5.6	5.6	5.6	5.6	0	XANTHINE	5.56978	5.56674	5.5725	5.58149	5.5692	5.5645	5.54633	5.60196	5.59985	5.58024	5.5271	5.56923	5.5495	5.57245	5.50927	5.57128	5.64696	5.56902	5.55476	5.56816
XANTHOSINE-neg	Negative	6.62	6.62	6.62	6.62	6.62	6.62	6.62	6.62	6.62	6.62	6.62	6.62	6.62	6.62	6.62	6.62	6.62	6.62	6.62	6.62	6.62	6.62	6.62	6.62	6.62	6.62	0	XANTHOSINE-neg	6.61767	6.61644	6.60033	6.60294	6.65905	6.63088	6.85127	7.05458	6.98534	6.97655	6.80764	6.9032	6.80774	6.96122	6.22542	6.95337	7.13265	6.93348	6.86925	6.98609
13C L-Alanine	Negative	8.39	8.39	8.39	8.39	8.39	8.39	8.39	8.39	8.39	8.39	8.39	8.39	8.39	8.39	8.39	8.39	8.39	8.39	8.39	8.39	8.39	8.39	8.39	8.39	8.39	8.39	0	13C L-Alanine	8.35501	8.33928	8.35538	8.32118	8.31563	8.3304	8.35217	8.44348	8.37834	8.40318	8.34399	8.32936	8.31877	8.43405	8.33431	8.33895	8.44752	8.33926	8.33322	8.43687
13C L-Arginine	Negative	14.88	14.88	14.88	14.88	14.88	14.88	14.88	14.88	14.88	14.88	14.88	14.88	14.88	14.88	14.88	14.88	14.88	14.88	14.88	14.88	14.88	14.88	14.88	14.88	14.88	14.88	0	13C L-Arginine	14.8555	14.8587	14.8616	14.8282	14.8135	14.8111	14.6468	14.4463	14.5313	14.5252	14.7047	14.6552	14.6801	14.5268	14.8545	14.5973	14.3276	14.6097	14.638	14.5382
13C L-Aspartic Acid	Negative	8.34	8.34	8.34	8.34	8.34	8.34	8.34	8.34	8.34	8.34	8.34	8.34	8.34	8.34	8.34	8.34	8.34	8.34	8.34	8.34	8.34	8.34	8.34	8.34	8.34	8.34	0	13C L-Aspartic Acid	8.35184	8.36432	8.35589	8.32535	8.31913	8.31147	8.36307	8.4443	8.39925	8.39537	8.33906	8.35031	8.31906	8.43932	8.34366	8.35942	8.44449	8.33953	8.34102	8.42164
13C L-Glutamic Acid	Negative	7.98	7.98	7.98	7.98	7.98	7.98	7.98	7.98	7.98	7.98	7.98	7.98	7.98	7.98	7.98	7.98	7.98	7.98	7.98	7.98	7.98	7.98	7.98	7.98	7.98	7.98	0	13C L-Glutamic Acid	8.09029	8.08775	8.07803	8.07436	8.01925	8.03929	8.10026	8.27924	8.17955	8.16578	8.04089	8.09373	8.04912	8.05181	8.00434	8.10021	8.30296	8.08927	8.06501	8.20271
13C L-Isoleucine	Negative	4.95	4.95	4.95	4.95	4.95	4.95	4.95	4.95	4.95	4.95	4.95	4.95	4.95	4.95	4.95	4.95	4.95	4.95	4.95	4.95	4.95	4.95	4.95	4.95	4.95	4.95	0	13C L-Isoleucine	5.12354	5.12501	5.11915	5.11717	5.10701	5.11788	5.10504	5.21823	5.17446	5.14055	5.0951	5.11367	5.10413	5.13464	5.09079	5.12727	5.31573	5.10634	5.09054	5.12327
13C Lysine	Negative	14.21	14.21	14.21	14.21	14.21	14.21	14.21	14.21	14.21	14.21	14.21	14.21	14.21	14.21	14.21	14.21	14.21	14.21	14.21	14.21	14.21	14.21	14.21	14.21	14.21	14.21	0	13C Lysine	14.1704	14.2374	14.2183	14.2161	14.1939	14.2032	14.0182	13.8255	13.9035	13.8926	14.0728	14.0193	14.0417	13.9045	14.2244	13.9721	13.7415	13.9861	13.9998	13.9113
13C L-Methionine	Negative	5.44	5.44	5.44	5.44	5.44	5.44	5.44	5.44	5.44	5.44	5.44	5.44	5.44	5.44	5.44	5.44	5.44	5.44	5.44	5.44	5.44	5.44	5.44	5.44	5.44	5.44	0	13C L-Methionine	5.45754	5.46106	5.45456	5.45311	5.46158	5.45245	5.44314	5.48878	5.47227	5.4737	5.45093	5.46776	5.44717	5.4598	5.40904	5.45779	5.52877	5.4512	5.44607	5.45556
13C L-Phenylalanine	Negative	4.58	4.58	4.58	4.58	4.58	4.58	4.58	4.58	4.58	4.58	4.58	4.58	4.58	4.58	4.58	4.58	4.58	4.58	4.58	4.58	4.58	4.58	4.58	4.58	4.58	4.58	0	13C L-Phenylalanine	4.58089	4.57559	4.57451	4.57785	4.58212	4.57549	4.64706	4.71023	4.73285	4.74653	4.59371	4.72882	4.64318	4.76479	4.50394	4.76322	4.71832	4.71733	4.64974	4.75238
13C L-Proline	Negative	6.35	6.35	6.35	6.35	6.35	6.35	6.35	6.35	6.35	6.35	6.35	6.35	6.35	6.35	6.35	6.35	6.35	6.35	6.35	6.35	6.35	6.35	6.35	6.35	6.35	6.35	0	13C L-Proline	6.33142	6.34431	6.33971	6.33848	6.33951	6.33425	6.3106	6.30225	6.30323	6.30066	6.31002	6.31903	6.30623	6.30357	6.31929	6.29747	6.29628	6.30147	6.30887	6.29993
13C L-Serine	Negative	8.53	8.53	8.53	8.53	8.53	8.53	8.53	8.53	8.53	8.53	8.53	8.53	8.53	8.53	8.53	8.53	8.53	8.53	8.53	8.53	8.53	8.53	8.53	8.53	8.53	8.53	0	13C L-Serine	8.56473	8.55654	8.5583	8.5428	8.54546	8.54113	8.53644	8.57138	8.55077	8.55759	8.54095	8.51398	8.51311	8.54852	8.55525	8.51259	8.54356	8.52032	8.53524	8.54448
13C-L-Threonine	Negative	7.38	7.38	7.38	7.38	7.38	7.38	7.38	7.38	7.38	7.38	7.38	7.38	7.38	7.38	7.38	7.38	7.38	7.38	7.38	7.38	7.38	7.38	7.38	7.38	7.38	7.38	0	13C-L-Threonine	7.52594	7.51852	7.51751	7.50501	7.56302	7.5422	7.61429	7.85377	7.78422	7.79526	7.60196	7.67629	7.57637	7.74765	7.409	7.74458	7.90745	7.72448	7.63567	7.76696
13C L-Tyrosine	Negative	6.6	6.6	6.6	6.6	6.6	6.6	6.6	6.6	6.6	6.6	6.6	6.6	6.6	6.6	6.6	6.6	6.6	6.6	6.6	6.6	6.6	6.6	6.6	6.6	6.6	6.6	0	13C L-Tyrosine	6.74396	6.73388	6.74903	6.74393	6.7369	6.73964	6.7283	6.72828	6.72634	6.71799	6.73718	6.742	6.72652	6.73148	6.6545	6.72405	6.73681	6.72533	6.72863	6.7335
13C L-VALINE	Negative	6	6	6	6	6	6	6	6	6	6	6	6	6	6	6	6	6	6	6	6	6	6	6	6	6	6	0	13C L-VALINE	6.06121	6.06103	6.06704	6.05444	6.06021	6.06502	6.03402	6.0456	6.03809	6.03839	6.03741	6.05109	6.04497	6.03272	6.0436	6.03776	6.04986	6.04062	6.041	6.03527
[truncated: 111 more columns]

## Sheet: Supplementary file_S2
Sample Name	Polarity			Sample Type	Polarity					Polarity	Metabolites
DEOXYADENOSINE MONOPHOSPHATE	Positive			(2-AMINOETHYL)PHOSPHONATE-neg	Negative					Positive	279
(2-AMINOETHYL)PHOSPHONATE	Positive			10-HYDROXYDECANOATE	Negative					Negative	304
1-AMINOCYCLOPROPANECARBOXYLATE	Positive			1-Methyladenosine-neg	Negative
1-Methyladenosine	Positive			2,3-DIAMINOPROPIONATE	Negative
1-METHYL-L-HISTIDINE	Positive			2,3-DIHYDROXYBENZOATE	Negative
1-METHYLNICOTINAMIDE	Positive			2,4-DIHYDROXYPTERIDINE-neg	Negative
2',4'-DIHYDROXYACETOPHENONE	Positive			2,6-DIHYDROXYPYRIDINE-Neg	Negative
2,4-DIHYDROXYPTERIDINE	Positive			2-HYDROXY-4-(METHYLTHIO)BUTANOATE-neg	Negative
2,5-DIHYDROXYBENZOATE	Positive			2-HYDROXYBUTYRATE-neg	Negative
2,6-DIHYDROXYPYRIDINE	Positive			2-hydroxygluterate	Negative
2-ACETAMIDO-2-DEOXY-BETA-D-GLUCOSYLAMINE	Positive			2-hydroxyisobutyrate	Negative
2-AMINOISOBUTYRATE	Positive			2-HYDROXYPHENYLACETATE	Negative
2-HYDROXY-4-(METHYLTHIO)BUTANOATE	Positive			2-Isopropylmalic acid-neg	Negative
2-Isopropylmalic acid	Positive			2-METHYLGLUTARATE	Negative
2'-O-methyluridine	Positive			2'-O-methyluridine-neg	Negative
2-QUINOLINECARBOXYLATE	Positive			2-PHOSPHOGLYCERATE	Negative
3,4-DIHYDROXYBENZOATE	Positive			2-QUINOLINECARBOXYLATE-neg	Negative
3,5-DIIODO-L-THYRONINE	Positive			3-(2-HYDROXYPHENYL)PROPANOATE-neg	Negative
3,5-DIIODO-L-TYROSINE	Positive			3,4 DIHYDROXYMANDELATE	Negative
3-AMINO-4-HYDROXYBENZOATE	Positive			3,4-DIHYDROXYBENZOATE-neg	Negative
3-AMINO-5-HYDROXYBENZOATE	Positive			3,4-DIHYDROXYPHENYLGLYCOL	Negative
3-HYDROXY-3-METHYLGLUTARYL-COA	Positive			3,5-DIIODO-L-THYRONINE-neg	Negative
3-HYDROXYANTHRANILATE	Positive			3,5-DIIODO-L-TYROSINE-neg	Negative
3-METHOXYTYRAMINE	Positive			3-AMINO-4-HYDROXYBENZOATE-neg	Negative
3-METHYLCROTONYL-COA	Positive			3-AMINO-5-HYDROXYBENZOATE-neg	Negative
3-METHYLHISTAMINE	Positive			3-DEHYDROSHIKIMATE	Negative
3-NITRO-L-TYROSINE	Positive			3-HYDROXY-3-METHYLGLUTARYL-COA-neg	Negative
3-phospho-serine	Positive			3-HYDROXYANTHRANILATE-neg	Negative
3-SULFINOALANINE	Positive			3-Hydroxybutyric acid	Negative
4-ACETAMIDOBUTANOATE	Positive			3-HYDROXYMETHYLGLUTARATE	Negative
4-AMINOBENZOATE	Positive			3-METHOXY-4-HYDROXYMANDELATE	Negative
4-GUANIDINOBUTANOATE	Positive			3-METHOXYTYROSINE	Negative
4-HYDROXY-L-PHENYLGLYCINE	Positive			3-Methyl-2-oxobutanoate	Negative
4-IMIDAZOLEACETATE	Positive			3-METHYLCROTONYL-COA-neg	Negative
4-PYRIDOXATE	Positive			3-NITRO-L-TYROSINE-neg	Negative
5-AMINOLEVULINATE	Positive			3-phospho-serine-neg	Negative
5-AMINOPENTANOATE	Positive			3-SULFINOALANINE-neg	Negative
5'-DEOXYADENOSINE	Positive			4-ACETAMIDOBUTANOATE-neg	Negative
5-HYDROXYLYSINE	Positive			4-GUANIDINOBUTANOATE-neg	Negative
5-HYDROXYTRYPTOPHAN	Positive			4-HYDROXYBENZALDEHYDE	Negative
5-Methyl-2'-deoxycytidine	Positive			4-HYDROXYBENZOATE-neg	Negative
5-METHYLCYTOSINE	Positive			4-IMIDAZOLEACETATE-neg	Negative
6-(Dimethylamino)purine	Positive			4-PYRIDOXATE-neg	Negative
6-HYDROXYNICOTINATE	Positive			5-HYDROXYTRYPTOPHAN-neg	Negative
ACETOIN	Positive			5-Methyl-2'-deoxycytidine-neg	Negative
ACETYLCHOLINE	Positive			5-METHYLCYTOSINE-neg	Negative
acetyl-CoA_pos	Positive			6-(Dimethylamino)purine-neg	Negative
acetylcytidine-pos	Positive			6-CARBOXYHEXANOATE	Negative
ACETYLGLUCOSAMINE	Positive			6-HYDROXYNICOTINATE-neg	Negative
ADENINE	Positive			6-phosphogluconate	Negative
ADENOSINE	Positive			acetyl-CoA_neg	Negative
ADENOSINE 3',5'-DIPHOSPHATE	Positive			acetylcytidine	Negative
ADENOSINE 5'-DIPHOSPHATE	Positive			aconitate	Negative
ADENOSINE DIPHOSPHATE RIBOSE	Positive			ADENINE-neg	Negative
ADENOSINE-MONOPHOSPHATE	Positive			ADENOSINE 5'-DIPHOSPHATE-neg	Negative
Adenylsuccinic acid-pos	Positive			ADENOSINE DIPHOSPHATE RIBOSE-neg	Negative
ADP-GLUCOSE	Positive			ADENOSINE-MONOPHOSPHATE-neg	Negative
AGMATINE SULFATE	Positive			Adenylsuccinic acid	Negative
AICAR	Positive			ADIPATE	Negative
ALLANTOIN	Positive			ADP-GLUCOSE-neg	Negative
ALLOTHREONINE	Positive			AICAR-neg	Negative
AMINOADIPATE	Positive			a-ketoglutarate	Negative
AMINOISOBUTANOATE	Positive			ALLANTOIN-neg	Negative
ANILINE-2-SULFONATE	Positive			ALLOTHREONINE-neg	Negative
ANSERINE	Positive			AMINOADIPATE-neg	Negative
ANTHRANILATE	Positive			ANILINE-2-SULFONATE-neg	Negative
ARGININE	Positive			ANSERINE-neg	Negative
ASPARAGINE	Positive			ARGININE-neg	Negative
ASPARTATE	Positive			Ascorbic acid	Negative
ATP-pos	Positive			ASPARAGINE-neg	Negative
BETA-ALANINE	Positive			ASPARTATE-neg	Negative
BETA-GLYCEROPHOSPHATE	Positive			ATP	Negative
BETAINE	Positive			BENZOATE	Negative
BETA-NICOTINAMIDE ADENINE DINUCLEOTIDE	Positive			BETA-GLYCEROPHOSPHATE-neg	Negative
BILIVERDIN	Positive			biotin	Negative
biotin-pos	Positive			CAFFEATE-neg	Negative
CAFFEATE	Positive			CARNOSINE-neg	Negative
CAFFEINE	Positive			CDP-ETHANOLAMINE-neg	Negative
CARNOSINE	Positive			CIS-4-HYDROXY-D-PROLINE-neg	Negative
CDP-ETHANOLAMINE	Positive			CITICOLINE-neg	Negative
CHOLINE	Positive			Citraconic acid	Negative
CIS-4-HYDROXY-D-PROLINE	Positive			CITRAMALATE	Negative
CITICOLINE	Positive			citrate	Negative
citrate-pos	Positive			CORTISOL 21-ACETATE-neg	Negative
CITRULLINE	Positive			CORTISOL-neg	Negative
coenzyme A	Positive			CREATINE-neg	Negative
CORTISOL	Positive			CREATININE-neg	Negative
CORTISOL 21-ACETATE	Positive			CTP_neg	Negative
CREATINE	Positive			CYCLIC AMP-neg	Negative
CREATININE	Positive			CYCLIC GMP-neg	Negative
CTP_pos	Positive			CYSTATHIONINE	Negative
CYCLIC AMP	Positive			CYSTATHIONINE-neg	Negative
CYCLIC GMP	Positive			CYSTEATE-neg	Negative
CYSTEATE	Positive			CYSTINE-neg	Negative
CYSTEINE	Positive			CYTIDINE MONOPHOSPHATE-neg	Negative
CYSTINE	Positive			CYTOSINE-neg	Negative
CYTIDINE	Positive			DEOXYCYTIDINE MONOPHOSPHATE-neg	Negative
CYTIDINE 2',3'-CYCLIC PHOSPHATE	Positive			DEOXYCYTIDINE-DIPHOSPHATE	Negative
CYTIDINE MONOPHOSPHATE	Positive			DEOXYCYTIDINE-neg	Negative
CYTOSINE	Positive			DEOXYGUANOSINE-MONOPHOSPHATE-neg	Negative
D-ALANINE	Positive			Deoxyinosine-neg	Negative
DEOXYCARNITINE	Positive			Deoxyribose 5-phosphate	Negative
DEOXYCYTIDINE	Positive			DEOXYURIDINE	Negative
DEOXYCYTIDINE MONOPHOSPHATE	Positive			DEOXYURIDINE-MONOPHOSPHATE	Negative
DEOXYGUANOSINE	Positive			D-GLUCURONOLACTONE	Negative
DEOXYGUANOSINE-MONOPHOSPHATE	Positive			DIAMINOPIMELATE-neg	Negative
Deoxyinosine	Positive			dihydrofolic acid-neg	Negative
DIAMINOPIMELATE	Positive			DIHYDROOROTATE	Negative
DIETHANOLAMINE	Positive			DIHYDROURACIL	Negative
dihydrofolic acid	Positive			D-RIBOSE 5-PHOSPHATE	Negative
D-MANNOSAMINE	Positive			D-RIBOSE 5-PHOSPHATE-neg	Negative
D-ORNITHINE	Positive			DTDP-D-GLUCOSE-neg	Negative
dTDP	Positive			dTDP-neg	Negative
EPINEPHRINE	Positive			ETHANOLAMINE PHOSPHATE-neg	Negative
ETHANOLAMINE PHOSPHATE	Positive			ETHYLMALONATE	Negative
FAD	Positive			FAD-neg	Negative
FERULATE	Positive			FERULATE-neg	Negative
Flavone	Positive			FOLATE-neg	Negative
FOLATE	Positive			Fructose	Negative
fructose-1,6-bisphosphate	Positive			FRUCTOSE 6-PHOSPHATE	Negative
GALACTOSAMINE	Positive			fructose-1,6-bisphosphate-neg	Negative
GAMMA-AMINOBUTYRATE	Positive			fructose-1,6-bisphosphate-neg-	Negative
GLUCONOLACTONE	Positive			fumarate	Negative
GLUCOSAMINATE	Positive			GALACTARATE	Negative
GLUCOSAMINE	Positive			GALACTITOL	Negative
GLUCOSAMINE 6-SULFATE	Positive			Galactose	Negative
GLUTAMATE	Positive			GALACTOSE 1-PHOSPHATE	Negative
GLUTAMINE	Positive			GALACTURONATE-neg	Negative
GLUTARYLCARNITINE	Positive			GERANYL-PP	Negative
glutathione disulfide-pos	Positive			GLUCONATE	Negative
GLUTATHIONE REDUCED	Positive			GLUCONATE-neg	Negative
Glycerol 2-phosphate	Positive			GLUCOSAMINATE-neg	Negative
GLYCEROL 3-PHOSPHATE	Positive			GLUCOSAMINE 6-PHOSPHATE	Negative
GLYCOCHENODEOXYCHOLATE	Positive			GLUCOSAMINE 6-SULFATE-neg	Negative
GLYCOCHOLATE	Positive			GLUCOSE 1-PHOSPHATE	Negative
GUANIDINOACETATE	Positive			GLUCOSE 6-PHOSPHATE	Negative
GUANIDINOSUCCINATE	Positive			GLUCOSE 6-PHOSPHATE-neg	Negative
GUANINE	Positive			GLUCURONATE-neg	Negative
GUANOSINE	Positive			GLUTAMINE-neg	Negative
GUANOSINE MONOPHOSPHATE	Positive			GLUTARATE	Negative
HISTAMINE	Positive			GLUTARYLCARNITINE-neg	Negative
HISTIDINE	Positive			glutathione disulfide	Negative
HISTIDINOL	Positive			GLUTATHIONE REDUCED-neg	Negative
homocysteic acid	Positive			GLYCERATE	Negative
HOMOCYSTEINE THIOLACTONE	Positive			Glycerol 2-phosphate-neg	Negative
HOMOCYSTINE	Positive			GLYCEROL 3-PHOSPHATE-neg	Negative
HOMOSERINE	Positive			GLYCOCHENODEOXYCHOLATE-neg	Negative
HYPOTAURINE	Positive			GLYCOCHOLATE-neg	Negative
HYPOXANTHINE	Positive			glycolate	Negative
INDOLE-3-ACETAMIDE	Positive			GTP	Negative
INDOLE-3-ACETATE	Positive			GUANIDINOSUCCINATE-neg	Negative
Indole-3-carboxylic acid	Positive			GUANINE-neg	Negative
INDOLE-3-ETHANOL	Positive			GUANOSINE DIPHOSPHATE MANNOSE	Negative
INDOLE-3-METHYL ACETATE	Positive			GUANOSINE MONOPHOSPHATE-neg	Negative
Indoleacrylic acid	Positive			GUANOSINE-neg	Negative
INOSINE	Positive			HIPPURATE	Negative
INOSINE-MONOPHOSPHATE	Positive			HISTIDINE-neg	Negative
ISOLEUCINE	Positive			homocysteic acid-neg	Negative
KYNURENATE	Positive			HOMOCYSTINE-neg	Negative
KYNURENINE	Positive			HOMOVANILLATE	Negative
LACTOSE	Positive			Hydroxyisocaproic acid	Negative
L-ALANINE	Positive			HYPOTAURINE-neg	Negative
LAUROYLCARNITINE	Positive			HYPOXANTHINE-neg	Negative
L-CARNITINE	Positive			indole	Negative
LEUCINE	Positive			INDOLE-3-ACETAMIDE-neg	Negative
LIPOAMIDE	Positive			INDOLE-3-ACETATE-neg	Negative
L-ORNITHINE	Positive			Indole-3-carboxylic acid-neg	Negative
L-TRYPTOPHANAMIDE	Positive			INDOLE-3-ETHANOL-neg	Negative
LUMICHROME	Positive			Indoleacrylic acid-neg	Negative
LYSINE	Positive			INDOXYL SULFATE	Negative
MELATONIN	Positive			INOSINE MONOPHOSPHATE	Negative
METHIONINE	Positive			INOSINE-MONOPHOSPHATE-neg	Negative
METHIONINE SULFOXIMINE	Positive			INOSINE-neg	Negative
METHYL 4-AMINOBUTYRATE	Positive			ISOCITRATE	Negative
Methylcysteine	Positive			ISOLEUCINE-neg	Negative
METHYLGUANIDINE	Positive			ISOPENTENYL PYROPHOSPHATE	Negative
METHYLTHIOADENOSINE	Positive			ITACONATE	Negative
N,N,N-TRIMETHYLLYSINE	Positive			KYNURENATE-neg	Negative
N,N-DIMETHYLARGININE	Positive			KYNURENINE-neg	Negative
N,N-DIMETHYL-ARGININE	Positive			LAUROYLCARNITINE-neg	Negative
N-Acetyl L-tyrosine	Positive			LEUCINE-neg	Negative
N-ACETYLALANINE	Positive			LIPOAMIDE-neg	Negative
N-ACETYLASPARAGINE	Positive			lipoate	Negative
N-ACETYLASPARTATE	Positive			L-TRYPTOPHANAMIDE-neg	Negative
N-ACETYLCYSTEINE	Positive			LUMICHROME-neg	Negative
N-ACETYLGALACTOSAMINE	Positive			lysine-neg	Negative
N-acetyl-glucosamine	Positive			MALATE	Negative
N-ACETYLGLUTAMATE	Positive			malate-neg	Negative
N-acetyl-glutamine	Positive			MALEATE	Negative
N-ACETYLGLYCINE	Positive			MALONATE	Negative
N-acetyl-L-ornithine	Positive			MANNOSE 6-PHOSPHATE	Negative
N-ACETYLMANNOSAMINE	Positive			MELATONIN-neg	Negative
N-ACETYLMETHIONINE	Positive			METHIONINE SULFOXIMINE-neg	Negative
N-ACETYLNEURAMINATE	Positive			METHIONINE-neg	Negative
N-ACETYLPHENYLALANINE	Positive			METHYGLUTARATE	Negative
N-ACETYLPROLINE	Positive			METHYL ACETOACETATE	Negative
N-ACETYLPUTRESCINE	Positive			METHYL GALACTOSIDE	Negative
N-ACETYLSERINE	Positive			METHYL VANILLATE	Negative
N-ACETYLTRYPTOPHAN	Positive			Methylcysteine-neg	Negative
NAD+	Positive			METHYLMALONATE	Negative
NADP	Positive			myo-inositol	Negative
N-ALPHA-ACETYLLYSINE	Positive			N,N-DIMETHYLARGININE-neg	Negative
N-carbamoyl-L-aspartate	Positive			N6-(DELTA2-ISOPENTENYL)-ADENINE	Negative
N-FORMYL-L-METHIONINE	Positive			N-Acetyl L-tyrosine-neg	Negative
NICOTINAMIDE	Positive			N-ACETYLALANINE-neg	Negative
NICOTINAMIDE HYPOXANTHINE DINUCLEOTIDE	Positive			N-ACETYLASPARAGINE-neg	Negative
NICOTINAMIDE MONONUCLEOTIDE	Positive			N-ACETYLASPARTATE-neg	Negative
NICOTINATE	Positive			N-Acetylglucosamine-1-phosphate	Negative
N-METHYLASPARTATE	Positive			N-ACETYLGLUTAMATE-neg	Negative
N-METHYLGLUTAMATE	Positive			N-acetyl-glutamine-neg	Negative
N-METHYLTRYPTAMINE	Positive			N-ACETYLGLYCINE -neg	Negative
n-n-dimethylglycine	Positive			N-acetyl-L-ornithine-neg	Negative
NORMETANEPHRINE	Positive			N-ACETYLMANNOSAMINE-neg	Negative
NORSPERMIDINE	Positive			N-ACETYLMETHIONINE-neg	Negative
NORVALINE	Positive			N-ACETYLNEURAMINATE-neg	Negative
O-ACETYLCARNITINE	Positive			N-ACETYLPHENYLALANINE-neg	Negative
O-ACETYLSERINE	Positive			N-ACETYLPROLINE-neg	Negative
OPHTHALMATE	Positive			N-ACETYLSERINE-neg	Negative
O-SUCCINYL-HOMOSERINE	Positive			N-ACETYLTRYPTOPHAN-neg	Negative
OXOPROLINE	Positive			NAD+ _neg	Negative
PALMITOYLCARNITINE	Positive			NADP-neg	Negative
PANTOTHENATE	Positive			N-ALPHA-ACETYLLYSINE-neg	Negative
PARAXANTHINE	Positive			N-carbamoyl-L-aspartate-neg	Negative
PHENYLALANINE	Positive			N-FORMYL-L-METHIONINE-neg	Negative
PHENYLETHANOLAMINE	Positive			NICOTINAMIDE HYPOXANTHINE DINUCLEOTIDE-neg	Negative
PHOSPHORYLCHOLINE	Positive			NICOTINAMIDE-neg	Negative
PHOSPHOSERINE	Positive			N-METHYLGLUTAMATE-neg	Negative
PIPECOLATE	Positive			NORMETANEPHRINE-neg	Negative
P-OCTOPAMINE	Positive			NORSPERMIDINE-neg	Negative
PROLINE	Positive			O-ACETYLSERINE-neg	Negative
PTERIN	Positive			O-PHOSPHOETHANOLAMINE	Negative
PURINE	Positive			O-PHOSPHOETHANOLAMINE-neg	Negative
pyridoxal	Positive			O-PHOSPHOSERINE	Negative
PYRIDOXAMINE	Positive			OROTATE-neg	Negative
PYRIDOXINE	Positive			O-SUCCINYL-HOMOSERINE-neg	Negative
PYROGLUTAMATE	Positive			Oxalic acid	Negative
QUINOLINATE	Positive			OXOADIPATE	Negative
RIBOFLAVIN	Positive			OXOPROLINE-neg	Negative
S-ADENOSYLHOMOCYSTEINE	Positive			PANTOTHENATE-neg	Negative
S-ADENOSYLMETHIONINE	Positive			PHENYLALANINE-neg	Negative
SALSOLINOL	Positive			Phenyllactic acid	Negative
SARCOSINE	Positive			PHOSPHOCREATINE	Negative
S-CARBOXYMETHYLCYSTEINE	Positive			PHOSPHOENOLPYRUVATE	Negative
SELENOMETHIONINE	Positive			PHOSPHONOACETATE	Negative
SERINE	Positive			PHOSPHORYLCHOLINE-neg	Negative
SEROTONIN	Positive			PHOSPHOSERINE-neg	Negative
S-HEXYL-GLUTATHIONE	Positive			PIPECOLATE-neg	Negative
Sorbitol	Positive			PREGNENOLONE SULFATE	Negative
SUBERATE	Positive			PTERIN-neg	Negative
TAURINE	Positive			PURINE-neg	Negative
Taurodeoxycholic acid	Positive			pyridoxal-neg	Negative
THEOBROMINE	Positive			PYRIDOXINE-neg	Negative
THEOPHYLLINE	Positive			PYROCATECHOL	Negative
THIAMINE	Positive			PYROGLUTAMATE-neg	Negative
THIAMINE MONOPHOSPHATE	Positive			pyruvate	Negative
THIOPURINE S-METHYLETHER	Positive			QUINATE	Negative
THIOUREA	Positive			QUINOLINATE-neg	Negative
THYMIDINE-MONOPHOSPHATE	Positive			SACCHARATE	Negative
thymidine-pos	Positive			S-ADENOSYLHOMOCYSTEINE-neg	Negative
THYMINE	Positive			S-CARBOXYMETHYLCYSTEINE-neg	Negative
THYROTROPIN RELEASING HORMONE	Positive			SELENOMETHIONINE-neg	Negative
TRANS-4-HYDROXY-L-PROLINE	Positive			Serine	Negative
TRIGONELLINE	Positive			S-HEXYL-GLUTATHIONE-neg	Negative
TRYPTAMINE	Positive			SHIKIMATE-neg	Negative
TRYPTOPHAN	Positive			SORBATE	Negative
TYRAMINE	Positive			Sorbitol-neg	Negative
TYROSINE	Positive			STACHYOSE	Negative
URACIL	Positive			SUBERATE-Neg	Negative
URACIL 5-CARBOXYLATE	Positive			succinate	Negative
Ureidoisobutyric acid	Positive			TARTRATE	Negative
UREIDOPROPIONATE	Positive			TARTRATE-neg	Negative
URIDINE	Positive			TAURINE-neg	Negative
URIDINE MONOPHOSPHATE	Positive			Taurodeoxycholic acid-neg	Negative
UROCANATE	Positive			THEOPHYLLINE-neg	Negative
UTP-pos	Positive			THIOPURINE S-METHYLETHER-neg	Negative
VALINE	Positive			THREONINE	Negative
XANTHOSINE	Positive			thymidine	Negative
XANTHURENATE	Positive			THYMIDINE-MONOPHOSPHATE-neg	Negative
13C proline	Positive			THYMINE-neg	Negative
				THYROTROPIN RELEASING HORMONE-neg	Negative
				Tolylacetate	Negative
				TRANS-4-HYDROXY-L-PROLINE-neg	Negative
				TREHALOSE	Negative
				TRYPTOPHAN-neg	Negative
				TYROSINE-neg	Negative
				URACIL 5-CARBOXYLATE-neg	Negative
				URACIL-neg	Negative
				Ureidoisobutyric acid-neg	Negative
				URIDINE 5'-DIPHOSPHATE	Negative
				URIDINE DIPHOSPHATE GLUCOSE	Negative
				URIDINE DIPHOSPHATE GLUCOSE-neg	Negative
				URIDINE DIPHOSPHATE GLUCURONIC ACID	Negative
				URIDINE DIPHOSPHATEGALACTOSE	Negative
				URIDINE DIPHOSPHATEGALACTOSE-neg	Negative
				URIDINE DIPHOSPHATE-N-ACETYLGALACTOSAMINE	Negative
				URIDINE DIPHOSPHATE-N-ACETYLGLUCOSAMINE	Negative
				URIDINE MONOPHOSPHATE-neg	Negative
				URIDINE-neg	Negative
				UROCANATE-neg	Negative
				UTP	Negative
				XANTHINE	Negative
				XANTHOSINE-MONOPHOSPHATE	Negative
				XANTHOSINE-neg	Negative
				XANTHURENATE-neg	Negative

## Sheet: Supplementary file_S3
		Peak Intensities
Metabolite	KEGG	Control	Cocaine	CRSD	Cocaine+CRSD
10-HYDROXYDECANOATE	C02774	404000	754000	530000	271000
13C L-Alanine	C00041	106000	90300	115000	137000
13C L-Arginine	C00062	2600000	2020000	2310000	2000000
13C L-Aspartic Acid	C00049	1550000	1230000	1640000	1860000
13C L-Glutamic Acid	C00025	601000	610000	432000	768000
13C L-Isoleucine	C00407	5860000	4220000	5350000	5360000
13C L-Methionine	C00073	1070000	769000	973000	958000
13C L-Phenylalanine	C00079	2700000	2120000	2620000	2880000
13C L-Proline	C00148	437000	330000	393000	368000
13C L-Serine	C00065	49400	40200	49900	57400
13C L-Tyrosine	C00082	2760000	2180000	2480000	2520000
13C L-VALINE	C00183	676000	503000	606000	568000
13C Lysine	C00047	1080000	744000	924000	737000
13C proline	C00148	2140000	2090000	2270000	2680000
13C-L-Threonine	C00188	38200	78100	39800	208000
1-METHYL-L-HISTIDINE	C01152	11900000	7730000	9980000	7620000
2-hydroxygluterate	C02630	7190000	4830000	9590000	6100000
3-(2-HYDROXYPHENYL)PROPANOATE	C01198	991000	2170000	1060000	661000
3-METHYLHISTAMINE	C05127	394000	515000	342000	466000
4-AMINOBENZOATE	C00568	12300000	12200000	13400000	12400000
4-GUANIDINOBUTANOATE	C01035	237000	424000	238000	382000
4-IMIDAZOLEACETATE	C02835	72800	62200	53200	49100
ACETYLGLUCOSAMINE	C00140	512000	618000	508000	441000
ADENINE	C00147	6270000	3690000	3560000	5010000
ADENOSINE	C00212	250000	291000	355000	327000
ADENOSINE 5'-DIPHOSPHATE	C00008	12100000	3610000	10200000	11300000
ADENOSINE DIPHOSPHATE RIBOSE	C00301	1280000	1080000	1180000	1090000
ADENOSINE-MONOPHOSPHATE	C00020	6790000	3970000	4620000	6710000
a-ketoglutarate	C00026	1440000	1920000	1800000	1190000
ALLANTOIN	C01551	159000	128000	156000	100000
ALLOTHREONINE	C00188	446000	446000	427000	402000
AMINOADIPATE	C00956	1560000	1670000	1660000	1320000
ANILINE-2-SULFONATE	C00292	110000	219000	82500	96600
ANSERINE	C01262	179000	182000	172000	157000
ANTHRANILATE	C00108	12400000	12100000	13500000	12400000
ARGININE	C00062	36700000	31700000	35600000	27100000
ASPARTATE	C00049	560000	600000	436000	311000
BETA-ALANINE	C00099	157000	186000	112000	125000
BETA-GLYCEROPHOSPHATE	C02979	464000	314000	216000	252000
BETAINE	C00719	81800000	94500000	67800000	56500000
BETA-NICOTINAMIDE ADENINE DINUCLEOTIDE	C00003	1050000	2950000	3200000	1470000
CARNOSINE	C00386	98700	80500	92400	110000
CDP-ETHANOLAMINE	C00570	190000	266000	269000	148000
CITICOLINE	C00307	359000	408000	435000	263000
CITRAMALATE	C00815	7190000	4850000	9590000	6100000
CITRULLINE	C00327	11200000	9890000	13000000	10200000
CORTISOL	C00735	548000	600000	391000	348000
CORTISOL 21-ACETATE	C02821	934000	944000	679000	529000
CREATINE	C00300	30600000	38100000	31100000	25100000
CREATININE	C00791	6080000	5280000	6040000	5060000
CYTIDINE MONOPHOSPHATE	C00055	225000	216000	222000	158000
D-ALANINE	C00133	1500000	1740000	1490000	1250000
DEOXYCARNITINE	C01181	20200000	18500000	21000000	13400000
DEOXYCYTIDINE	C00881	221000	240000	165000	167000
DEOXYCYTIDINE	C00881	206000	135000	194000	151000
DEOXYGUANOSINE-MONOPHOSPHATE	C00362	6790000	3970000	4620000	6710000
DEOXYURIDINE	C00526	604000	237000	452000	315000
DIETHANOLAMINE	C06772	134000	133000	220000	102000
DIHYDROOROTATE	C00337	179000	96500	117000	86500
D-MANNOSAMINE	C03570	2450000	773000	1720000	1130000
D-ORNITHINE	C00515	739000	639000	756000	629000
D-RIBOSE 5-PHOSPHATE	C00117	8720000	8540000	14100000	9230000
ETHANOLAMINE PHOSPHATE	C00346	302000	182000	283000	209000
fumarate	C00122	7700000	5950000	6330000	4720000
GALACTITOL	C01697	5430000	3820000	4650000	3770000
GALACTOSAMINE	C02262	3410000	1330000	2230000	1580000
GAMMA-AMINOBUTYRATE	C00334	76700	106000	86000	91400
GLUCONATE	C00257	38100000	37800000	29000000	30000000
GLUCOSAMINE	C00329	2280000	726000	1530000	1130000
GLUTAMATE	C00025	3540000	4940000	3660000	3730000
GLUTAMINE	C00064	6450000	5000000	4580000	5360000
glutathione disulfide	C00127	95400000	78200000	69900000	48600000
GLYCERATE	C00258	7740000	16900000	4370000	5420000
Glycerol 2-phosphate	C02979	470000	312000	215000	257000
GLYCEROL 3-PHOSPHATE	C00093	460000	273000	212000	252000
GUANIDINOACETATE	C00581	207000	183000	215000	163000
GUANOSINE DIPHOSPHATE MANNOSE	C00096	2100000	866000	1510000	1900000
GUANOSINE MONOPHOSPHATE	C00144	664000	302000	480000	548000
HIPPURATE	C01586	3530000	6970000	7990000	6360000
HISTIDINE	C00135	2580000	2920000	2770000	2460000
HOMOSERINE	C00263	458000	465000	436000	420000
HOMOVANILLATE	C05582	6660000	4560000	4900000	4610000
HYPOXANTHINE	C00262	10900000	35100000	7080000	6980000
INDOXYL SULFATE	C05658	2620000	1410000	2470000	3420000
INOSINE	C00294	886000	4570000	280000	313000
INOSINE MONOPHOSPHATE	C00130	59300000	63400000	15800000	29900000
ISOCITRATE	C00311	74600000	35200000	65100000	60100000
ISOLEUCINE	C00407	12100000	10700000	11600000	9880000
ITACONATE	C00490	2750000	1780000	3730000	2310000
L-ALANINE	C00041	1500000	1740000	1490000	1250000
LAUROYLCARNITINE	C00487	765000	1170000	425000	741000
L-CARNITINE	C00318	375000000	325000000	324000000	273000000
LEUCINE	C00123	7360000	6620000	7730000	6510000
LEUCINE	C00123	44900000	29300000	41100000	36500000
L-ORNITHINE	C00077	739000	639000	756000	629000
LUMICHROME	C01727	298000	330000	225000	275000
LYSINE	C00047	9280000	7710000	8530000	6210000
MALATE	C00149	51700000	40600000	42700000	32200000
MALONATE	C00383	56600	47900	80000	52400
METHIONINE	C00073	6700000	6160000	5540000	4960000
METHYL GALACTOSIDE	C03619	14600000	10800000	15400000	14500000
METHYLMALONATE	C02170	19900000	11400000	17400000	11700000
METHYLTHIOADENOSINE	C00170	3500000	2990000	2220000	1560000
myo-inositol	C00137	5210000	3780000	4010000	3090000
N,N,N-TRIMETHYLLYSINE	C03793	233000000	209000000	228000000	153000000
N,N-DIMETHYLARGININE	C03626	5810000	4660000	5430000	3430000
N6-(DELTA2-ISOPENTENYL)-ADENINE	C04083	7130000	8030000	6730000	5860000
N-Acetyl L-tyrosine	C01657	904000	461000	820000	600000
N-ACETYLALANINE	C01073	363000	189000	276000	244000
N-ACETYLGALACTOSAMINE	C01074	508000	595000	470000	410000
N-acetyl-glucosamine	C00140	511000	594000	488000	433000
N-Acetylglucosamine-1-phosphate	C04256	956000	897000	622000	482000
N-acetyl-glutamine	C00624	585000	280000	407000	438000
N-ACETYLMANNOSAMINE	C00645	500000	581000	489000	421000
N-ACETYLNEURAMINATE	C00270	766000	898000	684000	614000
N-ACETYLPROLINE	C02714	965000	1170000	805000	324000
NAD	C00003	1050000	2950000	3200000	1470000
NADP	C00006	143000	100000	166000	166000
N-ALPHA-ACETYLLYSINE	C12989	199000	233000	221000	190000
NICOTINAMIDE	C00153	30900000	30500000	27400000	28600000
NICOTINAMIDE MONONUCLEOTIDE	C00455	375000	808000	1130000	470000
n-n-dimethylglycine	C01026	1300000	1300000	1210000	1120000
NORVALINE	C01799	75000000	89800000	65800000	54500000
O-ACETYLCARNITINE	C02571	24200000	31000000	83000000	33700000
OPHTHALMATE	C21016	1570000	1840000	2010000	1520000
Oxalic acid	C00209	1050000	529000	839000	741000
OXOPROLINE	C01879	1680000	1500000	1180000	1160000
PALMITOYLCARNITINE	C02990	3710000	8350000	5010000	6920000
PANTOTHENATE	C00864	4080000	1550000	3750000	2840000
PHENYLALANINE	C00079	24800000	24800000	23000000	20600000
Phenyllactic acid	C01479	1650000	3140000	1570000	859000
PHOSPHORYLCHOLINE	C00588	14900000	18500000	15100000	13200000
PIPECOLATE	C00408	2360000	1820000	2440000	1790000
PROLINE	C00148	15300000	15500000	16000000	12400000
PYRIDOXINE	C00314	1810000	1730000	1780000	1370000
PYROGLUTAMATE	C01879	1680000	1550000	1180000	1160000
pyruvate	C00022	2620000	7620000	2820000	2100000
S-ADENOSYLHOMOCYSTEINE	C00021	1040000	930000	783000	546000
S-ADENOSYLMETHIONINE	C00019	922000	1770000	5010000	2210000
SERINE	C00716	564000	512000	488000	377000
Serine	C00716	995000	864000	916000	655000
S-HEXYL-GLUTATHIONE	C02886	1400000	1340000	1330000	879000
Sorbitol	C00794	1840000	1400000	1600000	1090000
STACHYOSE	C01613	1410000	1100000	922000	1460000
succinate	C00042	19900000	11400000	17400000	11700000
TAURINE	C00245	2100000	2320000	1970000	2220000
THREONINE	C00188	542000	783000	510000	567000
thymidine	C00214	1160000	428000	851000	581000
THYMINE	C00178	618000	381000	587000	400000
Tolylacetate	C01963	446000	700000	536000	439000
TRIGONELLINE	C01004	12400000	12500000	13600000	15000000
TRYPTOPHAN	C00078	6290000	4200000	6490000	4790000
TYROSINE	C00082	12000000	8750000	10200000	6870000
URACIL	C00106	275000	217000	194000	201000
UREIDOPROPIONATE	C02642	94800	126000	80100	87200
URIDINE	C00299	159000	142000	122000	128000
URIDINE DIPHOSPHATE GLUCOSE	C00029	22400000	18600000	22000000	18600000
URIDINE DIPHOSPHATEGALACTOSE	C00052	22400000	18600000	22000000	18600000
URIDINE DIPHOSPHATE-N-ACETYLGALACTOSAMINE	C00203	23600000	14700000	15000000	15800000
URIDINE MONOPHOSPHATE	C00105	750000	223000	171000	251000
VALINE	C00183	80700000	45900000	67800000	56600000
XANTHINE	C00385	69000000	71500000	51400000	42800000
XANTHOSINE	C01762	274000	761000	102000	113000

## Sheet: Supplementary file_S4
Metabolite	KEGG	Control	Cocaine+CRSD	Super class	Main class	Sub class				Super class	Main class	Sub class				Super class	Main class			Monosaccharides	Glycosyl compounds	Oligosaccharides
4-AMINOBENZOATE	C00568	12300000	12400000	Benzenoids	Benzoic acids	Aminobenzoic acids				Carbohydrates	Monosaccharides	Acylaminosugars				Carbohydrates	Glycosyl compounds		Carbohydrates	13	3	1
ANILINE-2-SULFONATE	C00292	110000	96600	Benzenoids	Arylsulfonic acids	1-sulfo,2-unsubstituted aromatic compounds				Carbohydrates	Monosaccharides	Acylaminosugars				Carbohydrates	Glycosyl compounds			Nicotinamides	Purines	Pyrimidines
ANTHRANILATE	C00108	12400000	12400000	Benzenoids	Benzoic acids	Acylaminobenzoic acids				Carbohydrates	Monosaccharides	Sugar alcohols				Carbohydrates	Glycosyl compounds		Nucleic acids	5	11	15
HIPPURATE	C01586	3530000	6360000	Benzenoids	Benzamides	Hippuric acids				Carbohydrates	Monosaccharides	Sugar alcohols				Carbohydrates	Monosaccharides			Amino acids and peptides	Carboximidic acids	Carboxylic Acids	Hydroxy acids	Organic phosphoric acids	Phosphate esters	Short-chain acids	Sulfonic acids	TCA acids
Tolylacetate	C01963	446000	439000	Benzenoids	Phenol esters	Phenol esters				Carbohydrates	Monosaccharides	Sugar acids				Carbohydrates	Monosaccharides		Organic acids	73	1	2	2	1	3	1	1	2
ACETYLGLUCOSAMINE	C00140	512000	441000	Carbohydrates	Monosaccharides	Acylaminosugars				Carbohydrates	Monosaccharides	Amino sugars				Carbohydrates	Monosaccharides
D-MANNOSAMINE	C03570	2450000	1130000	Carbohydrates	Monosaccharides	Acylaminosugars				Carbohydrates	Monosaccharides	Monosaccharide phosphates				Carbohydrates	Monosaccharides
GALACTITOL	C01697	5430000	3770000	Carbohydrates	Monosaccharides	Sugar alcohols				Carbohydrates	Glycosyl compounds	O-glycosyl compounds				Carbohydrates	Monosaccharides
GALACTOSAMINE	C02262	3410000	1580000	Carbohydrates	Monosaccharides	Sugar alcohols				Carbohydrates	Monosaccharides	Acylaminosugars				Carbohydrates	Monosaccharides
GLUCONATE	C00257	38100000	30000000	Carbohydrates	Monosaccharides	Sugar acids				Carbohydrates	Monosaccharides	Acylaminosugars				Carbohydrates	Monosaccharides
GLUCOSAMINE	C00329	2280000	1130000	Carbohydrates	Monosaccharides	Amino sugars				Carbohydrates	Monosaccharides	Acylaminosugars				Carbohydrates	Monosaccharides				Carbohydrates		Nucleic acids		Organic acids
GLYCEROL 3-PHOSPHATE	C00093	460000	252000	Carbohydrates	Monosaccharides	Monosaccharide phosphates				Carbohydrates	Monosaccharides	Acylaminosugars				Carbohydrates	Monosaccharides				Monosaccharides	13	Nicotinamides	5	Amino acids and peptides	73
METHYL GALACTOSIDE	C03619	14600000	14500000	Carbohydrates	Glycosyl compounds	O-glycosyl compounds				Carbohydrates	Monosaccharides	N-acylneuraminic acids				Carbohydrates	Monosaccharides				Glycosyl compounds	3	Purines	11	Carboximidic acids	1
N-ACETYLGALACTOSAMINE	C01074	508000	410000	Carbohydrates	Monosaccharides	Acylaminosugars				Carbohydrates	Glycosyl compounds	Glycosylamines				Carbohydrates	Monosaccharides				Oligosaccharides	1	Pyrimidines	15	Carboxylic Acids	2
N-acetyl-glucosamine	C00140	511000	433000	Carbohydrates	Monosaccharides	Acylaminosugars				Carbohydrates	Glycosyl compounds	Glycosylamines				Carbohydrates	Monosaccharides								Hydroxy acids	2
N-Acetylglucosamine-1-phosphate	C04256	956000	482000	Carbohydrates	Monosaccharides	Acylaminosugars				Carbohydrates	Monosaccharides	Sugar alcohols				Carbohydrates	Monosaccharides								Organic phosphoric acids	1
N-ACETYLMANNOSAMINE	C00645	500000	421000	Carbohydrates	Monosaccharides	Acylaminosugars				Carbohydrates	Oligosaccharides	Oligosaccharides				Carbohydrates	Oligosaccharides								Phosphate esters	3
N-ACETYLNEURAMINATE	C00270	766000	614000	Carbohydrates	Monosaccharides	N-acylneuraminic acids				Nucleic acids	Purines	6-aminopurines				Nucleic acids	Nicotinamides								Short-chain acids	1
S-ADENOSYLHOMOCYSTEINE	C00021	1040000	546000	Carbohydrates	Glycosyl compounds	Glycosylamines				Nucleic acids	Purines	6-aminopurines				Nucleic acids	Nicotinamides								Sulfonic acids	1
S-ADENOSYLMETHIONINE	C00019	922000	2210000	Carbohydrates	Glycosyl compounds	Glycosylamines				Nucleic acids	Purines	6-aminopurines				Nucleic acids	Nicotinamides								TCA acids	2
Sorbitol	C00794	1840000	1090000	Carbohydrates	Monosaccharides	Sugar alcohols				Nucleic acids	Purines	6-aminopurines				Nucleic acids	Nicotinamides
STACHYOSE	C01613	1410000	1460000	Carbohydrates	Oligosaccharides	Oligosaccharides				Nucleic acids	Purines	6-aminopurines				Nucleic acids	Nicotinamides
10-HYDROXYDECANOATE	C02774	404000	271000	Fatty Acyls	Fatty acids	Hydroxy FA				Nucleic acids	Nicotinamides	Nicotinamide dinucleotides				Nucleic acids	Purines
AMINOADIPATE	C00956	1560000	1320000	Fatty Acyls	Fatty acids	Dicarboxylic acids				Nucleic acids	Pyrimidines	Pyrimidine rNDP				Nucleic acids	Purines
DEOXYCARNITINE	C01181	20200000	13400000	Fatty Acyls	Fatty esters	Acyl carnitines				Nucleic acids	Pyrimidines	Pyrimidine rNDP				Nucleic acids	Purines
fumarate	C00122	7700000	4720000	Fatty Acyls	Fatty esters	Wax diesters				Nucleic acids	Pyrimidines	Pyrimidine nucleotide sugars				Nucleic acids	Purines
GAMMA-AMINOBUTYRATE	C00334	76700	91400	Fatty Acyls	Fatty acids	Amino FA				Nucleic acids	Pyrimidines	Pyrimidine deoxyribonucleosides				Nucleic acids	Purines
METHYLMALONATE	C02170	19900000	11700000	Fatty Acyls	Fatty acids	Dicarboxylic acids				Nucleic acids	Pyrimidines	Pyrimidine deoxyribonucleosides				Nucleic acids	Purines
Oxalic acid	C00209	1050000	741000	Fatty Acyls	Fatty acids	Dicarboxylic acids				Nucleic acids	Pyrimidines	Pyrimidine deoxyribonucleosides				Nucleic acids	Purines
O-ACETYLCARNITINE	C02571	24200000	33700000	Glycerolipids	Triradylglycerols	O-TAG				Nucleic acids	Pyrimidines	Pyrimidine deoxyribonucleosides				Nucleic acids	Purines
OPHTHALMATE	C21016	1570000	1520000	Glycerolipids	Triradylglycerols	O-TAG				Nucleic acids	Purines	Purine nucleotide sugars				Nucleic acids	Purines
PALMITOYLCARNITINE	C02990	3710000	6920000	Glycerolipids	Triradylglycerols	O-TAG				Nucleic acids	Purines	Purine rNMP				Nucleic acids	Purines
PANTOTHENATE	C00864	4080000	2840000	Glycerolipids	Triradylglycerols	O-TAG				Nucleic acids	Purines	Purine ribonucleosides				Nucleic acids	Purines
ADENINE	C00147	6270000	5010000	Nucleic acids	Purines	6-aminopurines				Nucleic acids	Purines	6-alkylaminopurines				Nucleic acids	Pyrimidines
ADENOSINE	C00212	250000	327000	Nucleic acids	Purines	6-aminopurines				Nucleic acids	Nicotinamides	Nicotinamide dinucleotides				Nucleic acids	Pyrimidines
ADENOSINE 5'-DIPHOSPHATE	C00008	12100000	11300000	Nucleic acids	Purines	6-aminopurines				Nucleic acids	Nicotinamides	Nicotinamide dinucleotides				Nucleic acids	Pyrimidines
ADENOSINE DIPHOSPHATE RIBOSE	C00301	1280000	1090000	Nucleic acids	Purines	6-aminopurines				Nucleic acids	Nicotinamides	Nicotinamide nucleotides				Nucleic acids	Pyrimidines
ADENOSINE-MONOPHOSPHATE	C00020	6790000	6710000	Nucleic acids	Purines	6-aminopurines				Nucleic acids	Nicotinamides	Nicotinamide nucleotides				Nucleic acids	Pyrimidines
BETA-NICOTINAMIDE ADENINE DINUCLEOTIDE	C00003	1050000	1470000	Nucleic acids	Nicotinamides	Nicotinamide dinucleotides				Nucleic acids	Pyrimidines	Pyrimidine deoxyribonucleosides				Nucleic acids	Pyrimidines
CDP-ETHANOLAMINE	C00570	190000	148000	Nucleic acids	Pyrimidines	Pyrimidine rNDP				Nucleic acids	Pyrimidines	Pyrimidines				Nucleic acids	Pyrimidines
CITICOLINE	C00307	359000	263000	Nucleic acids	Pyrimidines	Pyrimidine rNDP				Nucleic acids	Pyrimidines	Pyrimidines				Nucleic acids	Pyrimidines
CYTIDINE MONOPHOSPHATE	C00055	225000	158000	Nucleic acids	Pyrimidines	Pyrimidine nucleotide sugars				Nucleic acids	Pyrimidines	Pyrimidine ribonucleosides				Nucleic acids	Pyrimidines
DEOXYCYTIDINE	C00881	221000	167000	Nucleic acids	Pyrimidines	Pyrimidine deoxyribonucleosides				Nucleic acids	Pyrimidines	Pyrimidine nucleotide sugars				Nucleic acids	Pyrimidines
DEOXYCYTIDINE	C00881	206000	151000	Nucleic acids	Pyrimidines	Pyrimidine deoxyribonucleosides				Nucleic acids	Pyrimidines	Pyrimidine nucleotide sugars				Nucleic acids	Pyrimidines
DEOXYGUANOSINE-MONOPHOSPHATE	C00362	6790000	6710000	Nucleic acids	Pyrimidines	Pyrimidine deoxyribonucleosides				Nucleic acids	Pyrimidines	Pyrimidine nucleotide sugars				Nucleic acids	Pyrimidines
DEOXYURIDINE	C00526	604000	315000	Nucleic acids	Pyrimidines	Pyrimidine deoxyribonucleosides				Nucleic acids	Pyrimidines	Pyrimidine nucleotide sugars				Nucleic acids	Pyrimidines
GUANOSINE DIPHOSPHATE MANNOSE	C00096	2100000	1900000	Nucleic acids	Purines	Purine nucleotide sugars				Nucleic acids	Purines	Xanthines				Nucleic acids	Pyrimidines
GUANOSINE MONOPHOSPHATE	C00144	664000	548000	Nucleic acids	Purines	Purine rNMP				Nucleic acids	Purines	Purine ribonucleosides				Nucleic acids	Pyrimidines
METHYLTHIOADENOSINE	C00170	3500000	1560000	Nucleic acids	Purines	Purine ribonucleosides				Organic acids	Amino acids and peptides	Amino acids				Organic acids	Amino acids and peptides
N6-(DELTA2-ISOPENTENYL)-ADENINE	C04083	7130000	5860000	Nucleic acids	Purines	6-alkylaminopurines				Organic acids	Amino acids and peptides	Amino acids				Organic acids	Amino acids and peptides
NAD	C00003	1050000	1470000	Nucleic acids	Nicotinamides	Nicotinamide dinucleotides				Organic acids	Amino acids and peptides	Amino acids				Organic acids	Amino acids and peptides
NADP	C00006	143000	166000	Nucleic acids	Nicotinamides	Nicotinamide dinucleotides				Organic acids	Amino acids and peptides	Amino acids				Organic acids	Amino acids and peptides
NICOTINAMIDE	C00153	30900000	28600000	Nucleic acids	Nicotinamides	Nicotinamide nucleotides				Organic acids	Amino acids and peptides	Amino acids				Organic acids	Amino acids and peptides
NICOTINAMIDE MONONUCLEOTIDE	C00455	375000	470000	Nucleic acids	Nicotinamides	Nicotinamide nucleotides				Organic acids	Amino acids and peptides	Amino acids				Organic acids	Amino acids and peptides
thymidine	C00214	1160000	581000	Nucleic acids	Pyrimidines	Pyrimidine deoxyribonucleosides				Organic acids	Amino acids and peptides	Amino acids				Organic acids	Amino acids and peptides
THYMINE	C00178	618000	400000	Nucleic acids	Pyrimidines	Pyrimidines				Organic acids	Amino acids and peptides	Amino acids				Organic acids	Amino acids and peptides
URACIL	C00106	275000	201000	Nucleic acids	Pyrimidines	Pyrimidines				Organic acids	Amino acids and peptides	Amino acids				Organic acids	Amino acids and peptides
URIDINE	C00299	159000	128000	Nucleic acids	Pyrimidines	Pyrimidine ribonucleosides				Organic acids	Amino acids and peptides	Amino acids				Organic acids	Amino acids and peptides
URIDINE DIPHOSPHATE GLUCOSE	C00029	22400000	18600000	Nucleic acids	Pyrimidines	Pyrimidine nucleotide sugars				Organic acids	Amino acids and peptides	Amino acids				Organic acids	Amino acids and peptides
URIDINE DIPHOSPHATEGALACTOSE	C00052	22400000	18600000	Nucleic acids	Pyrimidines	Pyrimidine nucleotide sugars				Organic acids	Amino acids and peptides	Amino acids				Organic acids	Amino acids and peptides
URIDINE DIPHOSPHATE-N-ACETYLGALACTOSAMINE	C00203	23600000	15800000	Nucleic acids	Pyrimidines	Pyrimidine nucleotide sugars				Organic acids	Amino acids and peptides	Amino acids				Organic acids	Amino acids and peptides
URIDINE MONOPHOSPHATE	C00105	750000	251000	Nucleic acids	Pyrimidines	Pyrimidine nucleotide sugars				Organic acids	Amino acids and peptides	Amino acids				Organic acids	Amino acids and peptides
XANTHINE	C00385	69000000	42800000	Nucleic acids	Purines	Xanthines				Organic acids	Amino acids and peptides	Amino acids				Organic acids	Amino acids and peptides
XANTHOSINE	C01762	274000	113000	Nucleic acids	Purines	Purine ribonucleosides				Organic acids	Amino acids and peptides	Amino acids				Organic acids	Amino acids and peptides
13C L-Alanine	C00041	106000	137000	Organic acids	Amino acids and peptides	Amino acids				Organic acids	TCA acids	TCA acids				Organic acids	Amino acids and peptides
13C L-Arginine	C00062	2600000	2000000	Organic acids	Amino acids and peptides	Amino acids				Organic acids	Amino acids and peptides	Amino acids				Organic acids	Amino acids and peptides
13C L-Aspartic Acid	C00049	1550000	1860000	Organic acids	Amino acids and peptides	Amino acids				Organic acids	Amino acids and peptides	Hybrid peptides				Organic acids	Amino acids and peptides
13C L-Glutamic Acid	C00025	601000	768000	Organic acids	Amino acids and peptides	Amino acids				Organic acids	Amino acids and peptides	Amino acids				Organic acids	Amino acids and peptides
13C L-Isoleucine	C00407	5860000	5360000	Organic acids	Amino acids and peptides	Amino acids				Organic acids	Amino acids and peptides	Amino acids				Organic acids	Amino acids and peptides
13C L-Methionine	C00073	1070000	958000	Organic acids	Amino acids and peptides	Amino acids				Organic acids	Amino acids and peptides	Amino acids				Organic acids	Amino acids and peptides
13C L-Phenylalanine	C00079	2700000	2880000	Organic acids	Amino acids and peptides	Amino acids				Organic acids	Phosphate esters	Monoalkyl phosphates				Organic acids	Amino acids and peptides
13C L-Proline	C00148	437000	368000	Organic acids	Amino acids and peptides	Amino acids				Organic acids	Amino acids and peptides	Amino acids				Organic acids	Amino acids and peptides
13C L-Serine	C00065	49400	57400	Organic acids	Amino acids and peptides	Amino acids				Organic acids	Amino acids and peptides	Hybrid peptides				Organic acids	Amino acids and peptides
13C L-Tyrosine	C00082	2760000	2520000	Organic acids	Amino acids and peptides	Amino acids				Organic acids	Hydroxy acids	Beta hydroxy acids				Organic acids	Amino acids and peptides
13C L-VALINE	C00183	676000	568000	Organic acids	Amino acids and peptides	Amino acids				Organic acids	Amino acids and peptides	Amino acids				Organic acids	Amino acids and peptides
13C Lysine	C00047	1080000	737000	Organic acids	Amino acids and peptides	Amino acids				Organic acids	Amino acids and peptides	Amino acids				Organic acids	Amino acids and peptides
13C proline	C00148	2140000	2680000	Organic acids	Amino acids and peptides	Amino acids				Organic acids	Amino acids and peptides	Amino acids				Organic acids	Amino acids and peptides
13C-L-Threonine	C00188	38200	208000	Organic acids	Amino acids and peptides	Amino acids				Organic acids	Amino acids and peptides	Amino acids				Organic acids	Amino acids and peptides
1-METHYL-L-HISTIDINE	C01152	11900000	7620000	Organic acids	Amino acids and peptides	Amino acids				Organic acids	Amino acids and peptides	Amino acids				Organic acids	Amino acids and peptides
4-GUANIDINOBUTANOATE	C01035	237000	382000	Organic acids	Amino acids and peptides	Amino acids				Organic acids	Amino acids and peptides	Amino acids				Organic acids	Amino acids and peptides
a-ketoglutarate	C00026	1440000	1190000	Organic acids	TCA acids	TCA acids				Organic acids	Amino acids and peptides	Amino acids				Organic acids	Amino acids and peptides
ALLOTHREONINE	C00188	446000	402000	Organic acids	Amino acids and peptides	Amino acids				Organic acids	Phosphate esters	Phosphoethanolamines				Organic acids	Amino acids and peptides
ANSERINE	C01262	179000	157000	Organic acids	Amino acids and peptides	Hybrid peptides				Organic acids	Amino acids and peptides	Amino acids				Organic acids	Amino acids and peptides
ARGININE	C00062	36700000	27100000	Organic acids	Amino acids and peptides	Amino acids				Organic acids	Amino acids and peptides	Amino acids				Organic acids	Amino acids and peptides
ASPARTATE	C00049	560000	311000	Organic acids	Amino acids and peptides	Amino acids				Organic acids	Amino acids and peptides	Peptides				Organic acids	Amino acids and peptides
BETA-ALANINE	C00099	157000	125000	Organic acids	Amino acids and peptides	Amino acids				Organic acids	Organic phosphoric acids	Phosphate esters				Organic acids	Amino acids and peptides
BETA-GLYCEROPHOSPHATE	C02979	464000	252000	Organic acids	Phosphate esters	Monoalkyl phosphates				Organic acids	Phosphate esters	Monoalkyl phosphates				Organic acids	Amino acids and peptides
BETAINE	C00719	81800000	56500000	Organic acids	Amino acids and peptides	Amino acids				Organic acids	Amino acids and peptides	Amino acids				Organic acids	Amino acids and peptides
CARNOSINE	C00386	98700	110000	Organic acids	Amino acids and peptides	Hybrid peptides				Organic acids	Amino acids and peptides	Amino acids				Organic acids	Amino acids and peptides
CITRAMALATE	C00815	7190000	6100000	Organic acids	Hydroxy acids	Beta hydroxy acids				Organic acids	Amino acids and peptides	Amino acids				Organic acids	Amino acids and peptides
CITRULLINE	C00327	11200000	10200000	Organic acids	Amino acids and peptides	Amino acids				Organic acids	Amino acids and peptides	Amino acids				Organic acids	Amino acids and peptides
CREATINE	C00300	30600000	25100000	Organic acids	Amino acids and peptides	Amino acids				Organic acids	Amino acids and peptides	Amino acids				Organic acids	Amino acids and peptides
CREATININE	C00791	6080000	5060000	Organic acids	Amino acids and peptides	Amino acids				Organic acids	Amino acids and peptides	Amino acids				Organic acids	Amino acids and peptides
D-ALANINE	C00133	1500000	1250000	Organic acids	Amino acids and peptides	Amino acids				Organic acids	Amino acids and peptides	Amino acids				Organic acids	Amino acids and peptides
DIHYDROOROTATE	C00337	179000	86500	Organic acids	Amino acids and peptides	Amino acids				Organic acids	Amino acids and peptides	Amino acids				Organic acids	Amino acids and peptides
D-ORNITHINE	C00515	739000	629000	Organic acids	Amino acids and peptides	Amino acids				Organic acids	Amino acids and peptides	Amino acids				Organic acids	Amino acids and peptides
D-RIBOSE 5-PHOSPHATE	C00117	8720000	9230000	Organic acids	Amino acids and peptides	Amino acids				Organic acids	Amino acids and peptides	Amino acids				Organic acids	Amino acids and peptides
ETHANOLAMINE PHOSPHATE	C00346	302000	209000	Organic acids	Phosphate esters	Phosphoethanolamines				Organic acids	Amino acids and peptides	Amino acids				Organic acids	Amino acids and peptides
GLUTAMATE	C00025	3540000	3730000	Organic acids	Amino acids and peptides	Amino acids				Organic acids	Amino acids and peptides	Amino acids				Organic acids	Amino acids and peptides
GLUTAMINE	C00064	6450000	5360000	Organic acids	Amino acids and peptides	Amino acids				Organic acids	Amino acids and peptides	Amino acids				Organic acids	Amino acids and peptides
glutathione disulfide	C00127	95400000	48600000	Organic acids	Amino acids and peptides	Peptides				Organic acids	Amino acids and peptides	Amino acids				Organic acids	Amino acids and peptides
GLYCERATE	C00258	7740000	5420000	Organic acids	Organic phosphoric acids	Phosphate esters				Organic acids	Amino acids and peptides	Amino acids				Organic acids	Amino acids and peptides
Glycerol 2-phosphate	C02979	470000	257000	Organic acids	Phosphate esters	Monoalkyl phosphates				Organic acids	Amino acids and peptides	Amino acids				Organic acids	Amino acids and peptides
GUANIDINOACETATE	C00581	207000	163000	Organic acids	Amino acids and peptides	Amino acids				Organic acids	Amino acids and peptides	Amino acids				Organic acids	Amino acids and peptides
HISTIDINE	C00135	2580000	2460000	Organic acids	Amino acids and peptides	Amino acids				Organic acids	Amino acids and peptides	Amino acids				Organic acids	Amino acids and peptides
HOMOSERINE	C00263	458000	420000	Organic acids	Amino acids and peptides	Amino acids				Organic acids	Amino acids and peptides	Amino acids				Organic acids	Amino acids and peptides
HOMOVANILLATE	C05582	6660000	4610000	Organic acids	Amino acids and peptides	Amino acids				Organic acids	Hydroxy acids	Medium-chain hydroxy acids				Organic acids	Amino acids and peptides
HYPOXANTHINE	C00262	10900000	6980000	Organic acids	Amino acids and peptides	Amino acids				Organic acids	Amino acids and peptides	Amino acid esters				Organic acids	Amino acids and peptides
INDOXYL SULFATE	C05658	2620000	3420000	Organic acids	Amino acids and peptides	Amino acids				Organic acids	Amino acids and peptides	Amino acid esters				Organic acids	Amino acids and peptides
INOSINE	C00294	886000	313000	Organic acids	Amino acids and peptides	Amino acids				Organic acids	Amino acids and peptides	Amino acids				Organic acids	Amino acids and peptides
INOSINE MONOPHOSPHATE	C00130	59300000	29900000	Organic acids	Amino acids and peptides	Amino acids				Organic acids	Amino acids and peptides	Amino acids				Organic acids	Amino acids and peptides
ISOCITRATE	C00311	74600000	60100000	Organic acids	Amino acids and peptides	Amino acids				Organic acids	Amino acids and peptides	Amino acids				Organic acids	Amino acids and peptides
ISOLEUCINE	C00407	12100000	9880000	Organic acids	Amino acids and peptides	Amino acids				Organic acids	Amino acids and peptides	Amino acids				Organic acids	Amino acids and peptides
ITACONATE	C00490	2750000	2310000	Organic acids	Amino acids and peptides	Amino acids				Organic acids	Amino acids and peptides	Amino acids				Organic acids	Amino acids and peptides
L-ALANINE	C00041	1500000	1250000	Organic acids	Amino acids and peptides	Amino acids				Organic acids	Amino acids and peptides	Amino acids				Organic acids	Amino acids and peptides
LAUROYLCARNITINE	C00487	765000	741000	Organic acids	Amino acids and peptides	Amino acids				Organic acids	Amino acids and peptides	Amino acids				Organic acids	Amino acids and peptides
L-CARNITINE	C00318	375000000	273000000	Organic acids	Amino acids and peptides	Amino acids				Organic acids	Amino acids and peptides	Amino acids				Organic acids	Amino acids and peptides
LEUCINE	C00123	7360000	6510000	Organic acids	Amino acids and peptides	Amino acids				Organic acids	Amino acids and peptides	Amino acids				Organic acids	Amino acids and peptides
LEUCINE	C00123	44900000	36500000	Organic acids	Amino acids and peptides	Amino acids				Organic acids	Carboxylic acids	Amino acids				Organic acids	Amino acids and peptides
L-ORNITHINE	C00077	739000	629000	Organic acids	Amino acids and peptides	Amino acids				Organic acids	Amino acids and peptides	Amino acids				Organic acids	Amino acids and peptides
LUMICHROME	C01727	298000	275000	Organic acids	Amino acids and peptides	Amino acids				Organic acids	Amino acids and peptides	Amino acids				Organic acids	Amino acids and peptides
LYSINE	C00047	9280000	6210000	Organic acids	Amino acids and peptides	Amino acids				Organic acids	Amino acids and peptides	Amino acids				Organic acids	Carboximidic acids
MALATE	C00149	51700000	32200000	Organic acids	Hydroxy acids	Medium-chain hydroxy acids				Organic acids	Short-chain acids	Short-chain acids				Organic acids	Carboxylic acids
MALONATE	C00383	56600	52400	Organic acids	Amino acids and peptides	Amino acid esters				Organic acids	Amino acids and peptides	Amino acids				Organic acids	Carboxylic Acids
METHIONINE	C00073	6700000	4960000	Organic acids	Amino acids and peptides	Amino acid esters				Organic acids	Amino acids and peptides	Amino acids				Organic acids	Hydroxy acids
N,N,N-TRIMETHYLLYSINE	C03793	233000000	153000000	Organic acids	Amino acids and peptides	Amino acids				Organic acids	Amino acids and peptides	Peptides				Organic acids	Hydroxy acids
N,N-DIMETHYLARGININE	C03626	5810000	3430000	Organic acids	Amino acids and peptides	Amino acids				Organic acids	TCA acids	TCA acids				Organic acids	Organic phosphoric acids
N-Acetyl L-tyrosine	C01657	904000	600000	Organic acids	Amino acids and peptides	Amino acids				Organic acids	Sulfonic acids	Sulfonic acids				Organic acids	Phosphate esters
N-ACETYLALANINE	C01073	363000	244000	Organic acids	Amino acids and peptides	Amino acids				Organic acids	Amino acids and peptides	Amino acids				Organic acids	Phosphate esters
N-acetyl-glutamine	C00624	585000	438000	Organic acids	Amino acids and peptides	Amino acids				Organic acids	Amino acids and peptides	Amino acids				Organic acids	Phosphate esters
N-ACETYLPROLINE	C02714	965000	324000	Organic acids	Amino acids and peptides	Amino acids				Organic acids	Amino acids and peptides	Amino acids				Organic acids	Short-chain acids
N-ALPHA-ACETYLLYSINE	C12989	199000	190000	Organic acids	Amino acids and peptides	Amino acids				Organic acids	Carboximidic acids	Isoureas				Organic acids	Sulfonic acids
n-n-dimethylglycine	C01026	1300000	1120000	Organic acids	Amino acids and peptides	Amino acids				Organic acids	Amino acids and peptides	Amino acids				Organic acids	TCA acids
NORVALINE	C01799	75000000	54500000	Organic acids	Amino acids and peptides	Amino acids				Organic acids	Carboxylic Acids	Acids, Acyclic				Organic acids	TCA acids
OXOPROLINE	C01879	1680000	1160000	Organic acids	Carboxylic acids	Amino acids
PHENYLALANINE	C00079	24800000	20600000	Organic acids	Amino acids and peptides	Amino acids
PIPECOLATE	C00408	2360000	1790000	Organic acids	Amino acids and peptides	Amino acids
PROLINE	C00148	15300000	12400000	Organic acids	Amino acids and peptides	Amino acids
pyruvate	C00022	2620000	2100000	Organic acids	Short-chain acids	Short-chain acids
SERINE	C00716	564000	377000	Organic acids	Amino acids and peptides	Amino acids
Serine	C00716	995000	655000	Organic acids	Amino acids and peptides	Amino acids
S-HEXYL-GLUTATHIONE	C02886	1400000	879000	Organic acids	Amino acids and peptides	Peptides
succinate	C00042	19900000	11700000	Organic acids	TCA acids	TCA acids
TAURINE	C00245	2100000	2220000	Organic acids	Sulfonic acids	Sulfonic acids
THREONINE	C00188	542000	567000	Organic acids	Amino acids and peptides	Amino acids
TRYPTOPHAN	C00078	6290000	4790000	Organic acids	Amino acids and peptides	Amino acids
TYROSINE	C00082	12000000	6870000	Organic acids	Amino acids and peptides	Amino acids
UREIDOPROPIONATE	C02642	94800	87200	Organic acids	Carboximidic acids	Isoureas
VALINE	C00183	80700000	56600000	Organic acids	Amino acids and peptides	Amino acids
2-hydroxygluterate	C02630	7190000	6100000	Organic acids	Carboxylic Acids	Acids, Acyclic
3-METHYLHISTAMINE	C05127	394000	466000	Organic nitrogen compounds	Amines	Aralkylamines
DIETHANOLAMINE	C06772	134000	102000	Organic nitrogen compounds	Alkanolamines	1,2-aminoalcohols
PHOSPHORYLCHOLINE	C00588	14900000	13200000	Organic nitrogen compounds	Cholines	Cholines
myo-inositol	C00137	5210000	3090000	Organic oxygen compounds	Alcohols and polyols	Inositols
4-IMIDAZOLEACETATE	C02835	72800	49100	Organoheterocyclic compounds	Imidazoles	Imidazolyl carboxylic acids
ALLANTOIN	C01551	159000	100000	Organoheterocyclic compounds	Ureas	Ureides
PYRIDOXINE	C00314	1810000	1370000	Organoheterocyclic compounds	Pyridoxines	Pyridoxines
PYROGLUTAMATE	C01879	1680000	1160000	Organoheterocyclic compounds	Pyrroline carboxylic acids	Pyrroline carboxylic acids
TRIGONELLINE	C01004	12400000	15000000	Organoheterocyclic compounds	Pyridines	Pyridinecarboxylic acids
3-(2-HYDROXYPHENYL)PROPANOATE	C01198	991000	661000	Polyketides	Phenylpropanoids	Phenylpropanoic acids
Phenyllactic acid	C01479	1650000	859000	Polyketides	Phenylpropanoids	Phenylpropanoic acids
CORTISOL	C00735	548000	348000	Sterol Lipids	Steroids	C21 steroids
CORTISOL 21-ACETATE	C02821	934000	529000	Sterol Lipids	Steroids	C21 steroids

## Sheet: Supplementary file_S5
	Super class	Number				Super class	Percentage
	Benzenoids	5	3.06748			Benzenoids	3.06748
	Carbohydrates	17	10.4294			Carbohydrates	10.4294
	Fatty Acyls	7	4.29448			Fatty Acyls	4.29448
	Glycerolipids	4	2.45399			Glycerolipids	2.45399
	Nucleic acids	31	19.0184			Nucleic acids	19.0184
	Organic acids	86	52.7607			Organic acids	52.7607
	Organic nitrogen compounds	3	1.84049			Organic nitrogen compounds	1.84049
	Organic oxygen compounds	1	0.613497			Organic oxygen compounds	0.613497
	Organoheterocyclic compounds	5	3.06748			Organoheterocyclic compounds	3.06748
	Polyketides	2	1.22699			Polyketides	1.22699
	Sterol Lipids	2	1.22699			Sterol Lipids	1.22699
	TOTAL	163

## Sheet: Supplementary file_S6
Sample Name	Average A2 CRSD	Average A3- Cocaine+ CRSD	Average I4- Control	Average I5- Cocaine	Ratio I4/I5	Fold change I4/I5	p-value I4/I5	Ratio A2/A3	Fold Change A2/A3	p-value A2/A3	Ratio I5/A3	Fold Change I5/A3	p-value I5/A3	Ratio I4/A3	Fold Change I4/A3	p-value I4/A3
Sample Type	Peak Area	Peak Area	Peak Area	Peak Area	Peak Area	Peak Area	Peak Area	Peak Area	Peak Area	Peak Area	Peak Area	Peak Area	Peak Area	Peak Area	Peak Area	Peak Area
1-METHYL-L-HISTIDINE	9.97787e+06	7.62201e+06	1.18872e+07	7.73102e+06	1.5376	1.5376	0.060041	1.30909	1.30909	0.262691	1.0143	1.0143	0.962732	1.55959	1.55959	0.080955
3-METHYLHISTAMINE	342293	466350	394370	515078	0.765652	-1.30608	0.367609	0.733983	-1.36243	0.0933937	1.10449	1.10449	0.616906	0.845653	-1.18252	0.497778
4-AMINOBENZOATE	1.34229e+07	1.23647e+07	1.22813e+07	1.22064e+07	1.00613	1.00613	0.972367	1.08558	1.08558	0.737778	0.987204	-1.01296	0.961941	0.993256	-1.00679	0.97895
4-GUANIDINOBUTANOATE	238082	382256	236958	423797	0.559131	-1.78849	0.0502199	0.622834	-1.60557	0.271223	1.10867	1.10867	0.755911	0.619895	-1.61318	0.279148
4-IMIDAZOLEACETATE	53163.7	49139.6	72836.7	62200.2	1.171	1.171	0.247722	1.08189	1.08189	0.775402	1.26579	1.26579	0.377061	1.48224	1.48224	0.152009
ACETYLGLUCOSAMINE	507824	440789	511960	618059	0.828336	-1.20724	0.197209	1.15208	1.15208	0.589044	1.40217	1.40217	0.142552	1.16146	1.16146	0.561442
ADENINE	3.55529e+06	5.00797e+06	6.26692e+06	3.68586e+06	1.70026	1.70026	0.0603217	0.709928	-1.40859	0.44291	0.735999	-1.3587	0.491962	1.25139	1.25139	0.510951
ADENOSINE	354942	326649	249838	290630	0.859646	-1.16327	0.619998	1.08662	1.08662	0.811071	0.889729	-1.12394	0.765465	0.764852	-1.30744	0.544205
ADENOSINE 5'-DIPHOSPHATE	1.01966e+07	1.13287e+07	1.2137e+07	3.61261e+06	3.35963	3.35963	0.0449328	0.900062	-1.11103	0.851641	0.31889	-3.13588	0.242503	1.07135	1.07135	0.903051
ADENOSINE DIPHOSPHATE RIBOSE	1.17749e+06	1.08654e+06	1.28391e+06	1.07855e+06	1.1904	1.1904	0.593983	1.0837	1.0837	0.799969	0.992645	-1.00741	0.985167	1.18165	1.18165	0.598033
ADENOSINE-MONOPHOSPHATE	4.61503e+06	6.71432e+06	6.792e+06	3.96599e+06	1.71256	1.71256	0.149734	0.687341	-1.45488	0.369655	0.590676	-1.69297	0.215242	1.01157	1.01157	0.975269
Adenylsuccinic acid-pos	44709.3	113594	56313.8	42518	1.32447	1.32447	0.412149	0.393588	-2.54073	0.389824	0.374298	-2.67167	0.375386	0.495745	-2.01716	0.469213
ALLANTOIN	156368	99956.2	158747	128056	1.23967	1.23967	0.397996	1.56437	1.56437	0.146855	1.28112	1.28112	0.387206	1.58817	1.58817	0.159877
ALLOTHREONINE	426537	401877	445717	446400	0.998472	-1.00153	0.988293	1.06136	1.06136	0.784761	1.11079	1.11079	0.636322	1.10909	1.10909	0.619085
AMINOADIPATE	1.66102e+06	1.31972e+06	1.56218e+06	1.66535e+06	0.938049	-1.06604	0.742511	1.25862	1.25862	0.348396	1.2619	1.2619	0.402558	1.18372	1.18372	0.506551
ANILINE-2-SULFONATE	82517.5	96571.3	109584	218770	0.500909	-1.99637	0.0366801	0.854472	-1.17031	0.567092	2.26537	2.26537	0.0254193	1.13475	1.13475	0.636839
ANSERINE	171663	156960	179183	181570	0.986852	-1.01332	0.932366	1.09367	1.09367	0.724183	1.15679	1.15679	0.597324	1.14158	1.14158	0.617166
ANTHRANILATE	1.35078e+07	1.24303e+07	1.23544e+07	1.21178e+07	1.01953	1.01953	0.912859	1.08668	1.08668	0.735465	0.974858	-1.02579	0.925412	0.993895	-1.00614	0.980965
ARGININE	3.56175e+07	2.71181e+07	3.66687e+07	3.17058e+07	1.15653	1.15653	0.562003	1.31342	1.31342	0.361281	1.16918	1.16918	0.633161	1.35219	1.35219	0.333973
ASPARTATE	436265	310957	559964	600423	0.932616	-1.07225	0.72745	1.40298	1.40298	0.192276	1.93089	1.93089	0.0220028	1.80078	1.80078	0.064866
ATP-pos	948239	1.46054e+06	1.67113e+06	636578	2.62517	2.62517	0.12297	0.649239	-1.54027	0.543987	0.435851	-2.29436	0.341078	1.14418	1.14418	0.825859
BETA-ALANINE	112057	124845	156918	185912	0.844044	-1.18477	0.2105	0.897569	-1.11412	0.716307	1.48914	1.48914	0.133502	1.2569	1.2569	0.405475
BETA-GLYCEROPHOSPHATE	216225	252245	464424	313893	1.47956	1.47956	0.187687	0.857204	-1.16658	0.662099	1.2444	1.2444	0.585573	1.84116	1.84116	0.070925
BETAINE	6.78382e+07	5.65294e+07	8.17928e+07	9.45139e+07	0.865405	-1.15553	0.446652	1.20005	1.20005	0.449899	1.67194	1.67194	0.0822599	1.44691	1.44691	0.127873
BETA-NICOTINAMIDE ADENINE DINUCLEOTIDE	3.20214e+06	1.4661e+06	1.05427e+06	2.9542e+06	0.356872	-2.80213	0.16599	2.18412	2.18412	0.0691378	2.01501	2.01501	0.265626	0.719099	-1.39063	0.395685
CARNOSINE	92427	110128	98676.1	80474.8	1.22618	1.22618	0.274361	0.839267	-1.19152	0.493961	0.730736	-1.36848	0.299419	0.896011	-1.11606	0.665909
CDP-ETHANOLAMINE	268927	148328	189869	265588	0.7149	-1.3988	0.301639	1.81305	1.81305	0.0803337	1.79054	1.79054	0.139815	1.28006	1.28006	0.411035
CITICOLINE	434634	263058	359456	407539	0.882014	-1.13377	0.671159	1.65224	1.65224	0.241413	1.54924	1.54924	0.219556	1.36645	1.36645	0.394369
citrate-pos	136520	164965	166772	64167.6	2.59902	2.59902	0.0778351	0.827572	-1.20835	0.710277	0.388977	-2.57084	0.231907	1.01096	1.01096	0.982864
CITRULLINE	1.30048e+07	1.02458e+07	1.12317e+07	9.89395e+06	1.13521	1.13521	0.3807	1.26929	1.26929	0.347932	0.965661	-1.03556	0.894699	1.09622	1.09622	0.719943
CORTISOL	391009	348041	547847	599961	0.913138	-1.09512	0.678811	1.12346	1.12346	0.583864	1.72382	1.72382	0.108719	1.57409	1.57409	0.0299374
CORTISOL 21-ACETATE	678876	529174	934058	944189	0.989269	-1.01085	0.959829	1.2829	1.2829	0.319201	1.78427	1.78427	0.0980864	1.76512	1.76512	0.0228403
CREATINE	3.11416e+07	2.51099e+07	3.056e+07	3.8087e+07	0.802375	-1.2463	0.118058	1.24021	1.24021	0.345332	1.51681	1.51681	0.0552238	1.21705	1.21705	0.341967
CREATININE	6.03848e+06	5.05894e+06	6.07646e+06	5.2767e+06	1.15156	1.15156	0.487966	1.19363	1.19363	0.530499	1.04304	1.04304	0.883007	1.20113	1.20113	0.497582
CYTIDINE MONOPHOSPHATE	222008	157705	225135	215760	1.04345	1.04345	0.896682	1.40774	1.40774	0.184544	1.36812	1.36812	0.435261	1.42757	1.42757	0.238529
D-ALANINE	1.48714e+06	1.25333e+06	1.4953e+06	1.74002e+06	0.859357	-1.16366	0.204449	1.18655	1.18655	0.41372	1.38831	1.38831	0.112605	1.19306	1.19306	0.3751
DEOXYCARNITINE	2.09676e+07	1.33714e+07	2.02144e+07	1.85229e+07	1.09132	1.09132	0.653287	1.56809	1.56809	0.120327	1.38527	1.38527	0.203368	1.51177	1.51177	0.184428
DEOXYCYTIDINE	164941	167445	220638	240231	0.918442	-1.0888	0.696747	0.985046	-1.01518	0.955019	1.43469	1.43469	0.232606	1.31768	1.31768	0.326824
DEOXYGUANOSINE-MONOPHOSPHATE	4.61626e+06	6.71353e+06	6.78874e+06	3.96943e+06	1.71026	1.71026	0.151103	0.687605	-1.45432	0.377925	0.591258	-1.69131	0.215924	1.0112	1.0112	0.976076
DIETHANOLAMINE	219882	101911	134086	132938	1.00863	1.00863	0.972637	2.15758	2.15758	0.236893	1.30445	1.30445	0.339262	1.31571	1.31571	0.364233
D-MANNOSAMINE	1.71538e+06	1.13415e+06	2.4526e+06	773155	3.1722	3.1722	0.08607	1.51248	1.51248	0.16632	0.681704	-1.46691	0.363662	2.1625	2.1625	0.156537
D-ORNITHINE	756051	628627	739198	638571	1.15758	1.15758	0.457492	1.2027	1.2027	0.522019	1.01582	1.01582	0.954332	1.17589	1.17589	0.591014
ETHANOLAMINE PHOSPHATE	283320	209075	302196	181945	1.66092	1.66092	0.0416479	1.35511	1.35511	0.299816	0.870238	-1.14911	0.670468	1.4454	1.4454	0.203915
GALACTOSAMINE	2.23486e+06	1.58219e+06	3.40554e+06	1.32639e+06	2.56752	2.56752	0.0655852	1.41251	1.41251	0.19163	0.838324	-1.19286	0.606448	2.15242	2.15242	0.0969791
GAMMA-AMINOBUTYRATE	86022.2	91393.2	76747.4	105748	0.725754	-1.37788	0.486531	0.941232	-1.06244	0.871458	1.15707	1.15707	0.744718	0.839749	-1.19083	0.646009
GLUCOSAMINE	1.53386e+06	1.13393e+06	2.28141e+06	725952	3.14265	3.14265	0.0437108	1.3527	1.3527	0.260014	0.64021	-1.56199	0.279603	2.01195	2.01195	0.111646
GLUTAMATE	3.65757e+06	3.73441e+06	3.54408e+06	4.9448e+06	0.716729	-1.39523	0.33445	0.979424	-1.02101	0.934018	1.32412	1.32412	0.425839	0.949034	-1.0537	0.856682
GLUTAMINE	4.57871e+06	5.3641e+06	6.44593e+06	4.9952e+06	1.29043	1.29043	0.410113	0.853584	-1.17153	0.608943	0.931229	-1.07385	0.852261	1.20168	1.20168	0.523587
glutathione disulfide-pos	2.19799e+07	1.24848e+07	2.58168e+07	2.5032e+07	1.03135	1.03135	0.902762	1.76053	1.76053	0.0472358	2.005	2.005	0.090927	2.06786	2.06786	0.0156493
Glycerol 2-phosphate	214804	256917	469866	312258	1.50474	1.50474	0.167971	0.836081	-1.19606	0.618814	1.2154	1.2154	0.628012	1.82886	1.82886	0.0709812
GLYCEROL 3-PHOSPHATE	212450	251976	460170	273031	1.68541	1.68541	0.0566159	0.843138	-1.18605	0.633169	1.08356	1.08356	0.815451	1.82625	1.82625	0.0763449
GUANIDINOACETATE	215327	163423	206527	183242	1.12708	1.12708	0.452471	1.31761	1.31761	0.266675	1.12127	1.12127	0.628713	1.26376	1.26376	0.378213
GUANOSINE MONOPHOSPHATE	480191	547658	664487	302328	2.1979	2.1979	0.0262897	0.876809	-1.1405	0.751402	0.552038	-1.81147	0.284644	1.21332	1.21332	0.617703
HISTIDINE	2.76659e+06	2.45508e+06	2.57956e+06	2.91524e+06	0.884853	-1.13013	0.313623	1.12689	1.12689	0.631282	1.18744	1.18744	0.471547	1.05071	1.05071	0.838993
HOMOSERINE	435972	420448	458352	464551	0.986656	-1.01352	0.90132	1.03692	1.03692	0.870925	1.10489	1.10489	0.661929	1.09015	1.09015	0.68539
HYPOXANTHINE	7.08027e+06	6.97649e+06	1.09115e+07	3.50909e+07	0.310949	-3.21597	0.00608396	1.01488	1.01488	0.96483	5.02988	5.02988	0.00357527	1.56403	1.56403	0.139092
INOSINE	279502	313460	886099	4.57168e+06	0.193824	-5.15933	0.0266946	0.891669	-1.12149	0.778019	14.5846	14.5846	0.01902	2.82684	2.82684	0.378412
INOSINE-MONOPHOSPHATE	1.48682e+06	2.55819e+06	5.3408e+06	6.34481e+06	0.841758	-1.18799	0.651098	0.581202	-1.72057	0.193035	2.4802	2.4802	0.0854568	2.08773	2.08773	0.114157
ISOLEUCINE	1.15747e+07	9.8775e+06	1.21084e+07	1.07303e+07	1.12843	1.12843	0.637351	1.17183	1.17183	0.551942	1.08634	1.08634	0.785741	1.22585	1.22585	0.492383
L-ALANINE	1.48714e+06	1.25333e+06	1.4953e+06	1.74002e+06	0.859357	-1.16366	0.204449	1.18655	1.18655	0.41372	1.38831	1.38831	0.112605	1.19306	1.19306	0.3751
LAUROYLCARNITINE	424570	740802	764720	1.1744e+06	0.65116	-1.53572	0.383749	0.573122	-1.74483	0.312138	1.5853	1.5853	0.401401	1.03229	1.03229	0.941488
L-CARNITINE	3.24253e+08	2.73097e+08	3.75499e+08	3.24842e+08	1.15594	1.15594	0.277742	1.18732	1.18732	0.484644	1.18948	1.18948	0.482082	1.37497	1.37497	0.192557
LEUCINE	7.72612e+06	6.50907e+06	7.36188e+06	6.61739e+06	1.11251	1.11251	0.607939	1.18698	1.18698	0.520158	1.01664	1.01664	0.954575	1.13102	1.13102	0.659454
L-ORNITHINE	756051	628627	739197	638571	1.15758	1.15758	0.4575	1.2027	1.2027	0.522019	1.01582	1.01582	0.954331	1.17589	1.17589	0.591019
LUMICHROME	224775	275241	298206	329559	0.904862	-1.10514	0.441868	0.816647	-1.22452	0.255201	1.19735	1.19735	0.22155	1.08344	1.08344	0.622356
LYSINE	8.52564e+06	6.21343e+06	9.27827e+06	7.71258e+06	1.203	1.203	0.526361	1.37213	1.37213	0.306504	1.24128	1.24128	0.505439	1.49326	1.49326	0.270458
METHIONINE	5.54234e+06	4.95504e+06	6.7006e+06	6.15507e+06	1.08863	1.08863	0.760531	1.11853	1.11853	0.675191	1.24218	1.24218	0.541984	1.35228	1.35228	0.288279
METHYLTHIOADENOSINE	2.22309e+06	1.56396e+06	3.49866e+06	2.98676e+06	1.17139	1.17139	0.558537	1.42145	1.42145	0.197574	1.90974	1.90974	0.109073	2.23705	2.23705	0.0175265
N,N,N-TRIMETHYLLYSINE	2.28243e+08	1.53302e+08	2.32636e+08	2.08921e+08	1.11351	1.11351	0.641353	1.48884	1.48884	0.167395	1.3628	1.3628	0.27574	1.5175	1.5175	0.186527
N,N-DIMETHYLARGININE	5.43282e+06	3.42696e+06	5.81441e+06	4.65922e+06	1.24793	1.24793	0.398894	1.58532	1.58532	0.154046	1.35958	1.35958	0.323036	1.69666	1.69666	0.11825
N,N-DIMETHYL-ARGININE	5.33685e+06	3.43836e+06	5.75123e+06	4.58787e+06	1.25357	1.25357	0.415337	1.55215	1.55215	0.169329	1.33432	1.33432	0.356775	1.67267	1.67267	0.142544
N-ACETYLGALACTOSAMINE	470280	410348	507552	594741	0.8534	-1.17178	0.258532	1.14605	1.14605	0.586691	1.44936	1.44936	0.111469	1.23688	1.23688	0.40383
N-acetyl-glucosamine	487798	432714	510510	594126	0.859262	-1.16379	0.285107	1.1273	1.1273	0.642993	1.37302	1.37302	0.168664	1.17978	1.17978	0.515742
N-acetyl-glutamine	406980	437930	585458	280338	2.0884	2.0884	0.0265113	0.929327	-1.07605	0.745191	0.640142	-1.56215	0.202653	1.33687	1.33687	0.264424
N-ACETYLMANNOSAMINE	489454	421057	499882	581100	0.860234	-1.16247	0.302983	1.16244	1.16244	0.571773	1.3801	1.3801	0.167032	1.18721	1.18721	0.510985
N-ACETYLNEURAMINATE	684274	613980	765979	897810	0.853164	-1.17211	0.109879	1.11449	1.11449	0.648571	1.46228	1.46228	0.109702	1.24756	1.24756	0.35657
N-ACETYLPROLINE	805339	323753	964563	1.16545e+06	0.82763	-1.20827	0.845154	2.48751	2.48751	0.250168	3.59982	3.59982	0.420536	2.97932	2.97932	0.225678
NAD+	3.202e+06	1.46619e+06	1.04874e+06	2.95442e+06	0.354974	-2.81711	0.164998	2.1839	2.1839	0.0691758	2.01503	2.01503	0.26564	0.715283	-1.39805	0.388914
NADP	165647	165542	142853	100120	1.42683	1.42683	0.529769	1.00063	1.00063	0.999283	0.604798	-1.65344	0.570192	0.862944	-1.15882	0.853901
N-ALPHA-ACETYLLYSINE	220851	189966	199041	232792	0.855014	-1.16957	0.124857	1.16258	1.16258	0.454195	1.22544	1.22544	0.280712	1.04777	1.04777	0.810119
NICOTINAMIDE	2.74371e+07	2.85731e+07	3.09337e+07	3.04934e+07	1.01444	1.01444	0.92035	0.960241	-1.0414	0.863411	1.06721	1.06721	0.79086	1.08262	1.08262	0.726731
NICOTINAMIDE MONONUCLEOTIDE	1.12941e+06	469770	374620	807595	0.463872	-2.15577	0.117862	2.40419	2.40419	0.193589	1.71913	1.71913	0.374685	0.797456	-1.25399	0.760735
n-n-dimethylglycine	1.20513e+06	1.12397e+06	1.29689e+06	1.30028e+06	0.997388	-1.00262	0.988072	1.07221	1.07221	0.794166	1.15686	1.15686	0.556216	1.15384	1.15384	0.598279
NORVALINE	6.57807e+07	5.44909e+07	7.50024e+07	8.98412e+07	0.834833	-1.19784	0.369392	1.20719	1.20719	0.429882	1.64874	1.64874	0.0915796	1.37642	1.37642	0.192588
O-ACETYLCARNITINE	8.30156e+07	3.36847e+07	2.41653e+07	3.09511e+07	0.780757	-1.28081	0.75092	2.46449	2.46449	0.0698788	0.918849	-1.08832	0.887479	0.717398	-1.39393	0.667342
OPHTHALMATE	2.00677e+06	1.51581e+06	1.57445e+06	1.84008e+06	0.855638	-1.16872	0.450312	1.32389	1.32389	0.266502	1.21393	1.21393	0.483219	1.03869	1.03869	0.87307
OXOPROLINE	1.1836e+06	1.15742e+06	1.67591e+06	1.50106e+06	1.11649	1.11649	0.688959	1.02262	1.02262	0.937211	1.2969	1.2969	0.439441	1.44798	1.44798	0.174065
PALMITOYLCARNITINE	5.00627e+06	6.9177e+06	3.71108e+06	8.35082e+06	0.444397	-2.25024	0.0153878	0.72369	-1.38181	0.56825	1.20717	1.20717	0.681565	0.536462	-1.86407	0.357443
PANTOTHENATE	3.75299e+06	2.84454e+06	4.0838e+06	1.54864e+06	2.63703	2.63703	0.00796407	1.31936	1.31936	0.346853	0.544424	-1.8368	0.188726	1.43566	1.43566	0.221438
PHENYLALANINE	2.30234e+07	2.06242e+07	2.48026e+07	2.4813e+07	0.999582	-1.00042	0.998057	1.11633	1.11633	0.688493	1.2031	1.2031	0.4601	1.2026	1.2026	0.501211
PHOSPHORYLCHOLINE	1.51055e+07	1.31908e+07	1.49225e+07	1.84744e+07	0.807738	-1.23803	0.193973	1.14515	1.14515	0.595523	1.40055	1.40055	0.220153	1.13127	1.13127	0.63316
PIPECOLATE	2.4443e+06	1.78557e+06	2.36436e+06	1.82443e+06	1.29594	1.29594	0.232757	1.36892	1.36892	0.276068	1.02177	1.02177	0.942142	1.32415	1.32415	0.324129
PROLINE	1.60073e+07	1.24189e+07	1.52603e+07	1.55151e+07	0.983578	-1.0167	0.900629	1.28894	1.28894	0.303619	1.24931	1.24931	0.3622	1.22879	1.22879	0.411165
PYRIDOXINE	1.77891e+06	1.3692e+06	1.81199e+06	1.72889e+06	1.04807	1.04807	0.826153	1.29924	1.29924	0.388587	1.2627	1.2627	0.473017	1.3234	1.3234	0.340832
PYROGLUTAMATE	1.1836e+06	1.15742e+06	1.67871e+06	1.55353e+06	1.08058	1.08058	0.768391	1.02262	1.02262	0.937211	1.34223	1.34223	0.365426	1.45039	1.45039	0.171252
S-ADENOSYLHOMOCYSTEINE	783021	545745	1.04405e+06	929944	1.1227	1.1227	0.626965	1.43477	1.43477	0.151106	1.70399	1.70399	0.13863	1.91307	1.91307	0.0170311
S-ADENOSYLMETHIONINE	5.01284e+06	2.21105e+06	922142	1.76775e+06	0.521647	-1.91701	0.289548	2.26717	2.26717	0.0741103	0.799506	-1.25077	0.730566	0.41706	-2.39774	0.312567
SERINE	487559	376786	564488	512320	1.10183	1.10183	0.504263	1.294	1.294	0.311394	1.35971	1.35971	0.239136	1.49817	1.49817	0.107126
S-HEXYL-GLUTATHIONE	1.32679e+06	879097	1.40372e+06	1.34293e+06	1.04527	1.04527	0.834374	1.50926	1.50926	0.142322	1.52762	1.52762	0.206142	1.59678	1.59678	0.0819736
Sorbitol	1.60147e+06	1.08625e+06	1.84224e+06	1.39837e+06	1.31741	1.31741	0.263538	1.47431	1.47431	0.161959	1.28734	1.28734	0.423937	1.69596	1.69596	0.0867021
TAURINE	1.96575e+06	2.22078e+06	2.10329e+06	2.31833e+06	0.907246	-1.10224	0.749351	0.88516	-1.12974	0.692246	1.04393	1.04393	0.911349	0.947097	-1.05586	0.860369
THYMINE	586741	399781	618400	380922	1.62343	1.62343	0.0361227	1.46766	1.46766	0.166025	0.952827	-1.04951	0.866743	1.54685	1.54685	0.110797
TRIGONELLINE	1.3565e+07	1.50459e+07	1.23918e+07	1.24843e+07	0.992591	-1.00746	0.966338	0.901575	-1.10917	0.435251	0.829744	-1.20519	0.261899	0.823597	-1.21419	0.187339
TRYPTOPHAN	6.48889e+06	4.78663e+06	6.28772e+06	4.1999e+06	1.49711	1.49711	0.100141	1.35563	1.35563	0.255707	0.877423	-1.1397	0.634122	1.3136	1.3136	0.33542
TYROSINE	1.01689e+07	6.86657e+06	1.20398e+07	8.74922e+06	1.3761	1.3761	0.218052	1.48092	1.48092	0.174518	1.27418	1.27418	0.404294	1.7534	1.7534	0.0908033
URACIL	194101	201235	274596	217362	1.26331	1.26331	0.210996	0.964548	-1.03676	0.894669	1.08014	1.08014	0.781591	1.36455	1.36455	0.233109
UREIDOPROPIONATE	80102.8	87233.2	94761.4	125520	0.75495	-1.32459	0.0820413	0.918261	-1.08902	0.83974	1.4389	1.4389	0.319741	1.0863	1.0863	0.830947
URIDINE	121657	128157	159240	142146	1.12025	1.12025	0.516629	0.94928	-1.05343	0.848904	1.10916	1.10916	0.692943	1.24254	1.24254	0.425631
URIDINE MONOPHOSPHATE	170742	251032	750400	223023	3.36468	3.36468	0.0139331	0.68016	-1.47024	0.398293	0.888424	-1.12559	0.790293	2.98926	2.98926	0.0176007
VALINE	6.78075e+07	5.66017e+07	8.07415e+07	4.59449e+07	1.75735	1.75735	0.119621	1.19798	1.19798	0.451395	0.811723	-1.23195	0.63769	1.42649	1.42649	0.141772
XANTHOSINE	102114	112708	274049	761080	0.360079	-2.77717	0.0487533	0.906004	-1.10375	0.781649	6.75267	6.75267	0.019948	2.43149	2.43149	0.0289424
13C proline	2.27037e+06	2.67892e+06	2.143e+06	2.09072e+06	1.025	1.025	0.880907	0.847494	-1.17995	0.56083	0.780435	-1.28134	0.398531	0.799948	-1.25008	0.429291
10-HYDROXYDECANOATE	530011	270770	403617	753749	0.535479	-1.86749	0.0805746	1.95742	1.95742	0.0263413	2.78372	2.78372	0.0277975	1.49063	1.49063	0.196788
2-hydroxygluterate	9.58675e+06	6.09781e+06	7.1937e+06	4.82774e+06	1.49007	1.49007	0.0357382	1.57216	1.57216	0.11998	0.791717	-1.26308	0.432565	1.17972	1.17972	0.5085
3-(2-HYDROXYPHENYL)PROPANOATE-neg	1.05732e+06	660914	990942	2.17021e+06	0.456611	-2.19005	0.171871	1.59979	1.59979	0.232237	3.28365	3.28365	0.098822	1.49935	1.49935	0.193101
ADENINE-neg	1.35494e+06	1.34677e+06	2.47369e+06	1.3476e+06	1.83562	1.83562	0.0452519	1.00606	1.00606	0.986218	1.00062	1.00062	0.998625	1.83676	1.83676	0.0649958
ADENOSINE DIPHOSPHATE RIBOSE-neg	9.50841e+06	8.93058e+06	1.14168e+07	8.90166e+06	1.28254	1.28254	0.454898	1.0647	1.0647	0.854468	0.996762	-1.00325	0.993727	1.27839	1.27839	0.413131
ADENOSINE-MONOPHOSPHATE-neg	2.41827e+07	3.45483e+07	3.62327e+07	1.79386e+07	2.01981	2.01981	0.058437	0.69997	-1.42863	0.337074	0.519234	-1.92591	0.119279	1.04876	1.04876	0.881674
a-ketoglutarate	1.79587e+06	1.19398e+06	1.44254e+06	1.92203e+06	0.750529	-1.33239	0.298052	1.5041	1.5041	0.195261	1.60976	1.60976	0.135898	1.20817	1.20817	0.497636
ALLANTOIN-neg	3.65472e+06	2.97041e+06	5.2556e+06	4.39578e+06	1.1956	1.1956	0.468768	1.23038	1.23038	0.460792	1.47986	1.47986	0.129172	1.76932	1.76932	0.101699
ALLOTHREONINE-neg	512733	566918	540913	782978	0.69084	-1.44751	0.171125	0.904421	-1.10568	0.596379	1.38111	1.38111	0.237734	0.954128	-1.04808	0.806355
AMINOADIPATE-neg	3.82273e+06	2.92573e+06	3.81018e+06	3.73934e+06	1.01894	1.01894	0.938337	1.30659	1.30659	0.377918	1.27809	1.27809	0.424525	1.3023	1.3023	0.367281
ANSERINE-neg	141935	186767	196365	219235	0.895684	-1.11647	0.595109	0.759957	-1.31586	0.341223	1.17384	1.17384	0.537185	1.05139	1.05139	0.854822
ARGININE-neg	1.29643e+07	8.92227e+06	1.57314e+07	1.06877e+07	1.47192	1.47192	0.322449	1.45302	1.45302	0.277038	1.19786	1.19786	0.640906	1.76316	1.76316	0.177597
ASPARAGINE-neg	144587	140940	184305	127110	1.44997	1.44997	0.0385255	1.02588	1.02588	0.94484	0.901877	-1.1088	0.782646	1.30769	1.30769	0.392389
ASPARTATE-neg	6.90222e+06	4.92524e+06	8.33684e+06	8.29071e+06	1.00556	1.00556	0.978869	1.4014	1.4014	0.201006	1.68331	1.68331	0.0332144	1.69268	1.69268	0.105978
BETA-GLYCEROPHOSPHATE-neg	2.83036e+06	4.98809e+06	8.11007e+06	4.78374e+06	1.69534	1.69534	0.099098	0.567423	-1.76235	0.2379	0.959032	-1.04272	0.920609	1.62589	1.62589	0.158005
CARNOSINE-neg	60084.1	78202.8	92213	60664.4	1.52005	1.52005	0.226121	0.768312	-1.30156	0.630437	0.775732	-1.2891	0.648749	1.17915	1.17915	0.73445
CDP-ETHANOLAMINE-neg	2.62986e+06	1.72757e+06	2.30512e+06	3.05555e+06	0.754405	-1.32555	0.435679	1.52229	1.52229	0.222623	1.7687	1.7687	0.193784	1.33432	1.33432	0.344075
CITICOLINE-neg	457404	255950	357373	447683	0.798273	-1.2527	0.377689	1.78708	1.78708	0.154491	1.7491	1.7491	0.0962337	1.39626	1.39626	0.28387
CITRAMALATE	9.58675e+06	6.09781e+06	7.1937e+06	4.8451e+06	1.48474	1.48474	0.0357223	1.57216	1.57216	0.11998	0.794564	-1.25855	0.43732	1.17972	1.17972	0.5085
CORTISOL 21-ACETATE-neg	167774	165176	468425	441990	1.05981	1.05981	0.892772	1.01573	1.01573	0.959349	2.67587	2.67587	0.178749	2.83591	2.83591	0.0169711
CORTISOL-neg	245840	170010	439856	404598	1.08714	1.08714	0.811003	1.44603	1.44603	0.158054	2.37985	2.37985	0.14892	2.58724	2.58724	0.00300561
CREATINE-neg	601091	484095	589429	603465	0.976741	-1.02381	0.943533	1.24168	1.24168	0.591427	1.24658	1.24658	0.597411	1.21759	1.21759	0.664335
CREATININE-neg	364250	281899	444424	313515	1.41755	1.41755	0.439665	1.29213	1.29213	0.450112	1.11215	1.11215	0.774434	1.57653	1.57653	0.328816
CYSTEATE-neg	54357.3	35143.7	58314.2	47938.6	1.21644	1.21644	0.143655	1.54672	1.54672	0.101885	1.36407	1.36407	0.181346	1.65931	1.65931	0.0455075
CYTIDINE MONOPHOSPHATE-neg	494840	514703	912228	599702	1.52113	1.52113	0.308478	0.961408	-1.04014	0.908211	1.16514	1.16514	0.783076	1.77234	1.77234	0.0608011
DEOXYCYTIDINE-neg	194140	151056	205777	135398	1.5198	1.5198	0.14395	1.28521	1.28521	0.48771	0.896339	-1.11565	0.776561	1.36225	1.36225	0.377479
DEOXYGUANOSINE-MONOPHOSPHATE-neg	2.37131e+07	3.45483e+07	3.60692e+07	1.7558e+07	2.05429	2.05429	0.0595898	0.686377	-1.45693	0.318969	0.508217	-1.96766	0.113154	1.04402	1.04402	0.893823
DEOXYURIDINE	452170	315382	603737	236618	2.55153	2.55153	0.0525082	1.43372	1.43372	0.192369	0.75026	-1.33287	0.372398	1.91431	1.91431	0.110439
DIHYDROOROTATE	116746	86463.6	178607	96510.8	1.85065	1.85065	0.181999	1.35024	1.35024	0.219073	1.1162	1.1162	0.71088	2.0657	2.0657	0.141861
D-RIBOSE 5-PHOSPHATE	1.4072e+07	9.22962e+06	8.71763e+06	8.54458e+06	1.02025	1.02025	0.961415	1.52466	1.52466	0.312401	0.925778	-1.08017	0.831581	0.944527	-1.05873	0.902743
D-RIBOSE 5-PHOSPHATE-neg	1.40579e+07	9.18927e+06	8.76934e+06	8.46105e+06	1.03644	1.03644	0.92794	1.52982	1.52982	0.311366	0.920753	-1.08607	0.819271	0.954302	-1.04789	0.919073
ETHANOLAMINE PHOSPHATE-neg	1.70029e+06	1.59539e+06	2.26385e+06	1.26683e+06	1.78701	1.78701	0.0654572	1.06576	1.06576	0.834111	0.79406	-1.25935	0.51428	1.419	1.419	0.266732
fumarate	6.32797e+06	4.72184e+06	7.70022e+06	5.94917e+06	1.29433	1.29433	0.212295	1.34015	1.34015	0.265329	1.25993	1.25993	0.360904	1.63076	1.63076	0.0903752
GALACTITOL	4.64863e+06	3.76501e+06	5.43232e+06	3.8219e+06	1.42137	1.42137	0.274899	1.23469	1.23469	0.459143	1.01511	1.01511	0.963798	1.44285	1.44285	0.270568
GLUCONATE	2.89652e+07	3.00277e+07	3.81038e+07	3.77817e+07	1.00853	1.00853	0.946075	0.964619	-1.03668	0.896597	1.25823	1.25823	0.395412	1.26896	1.26896	0.347668
GLUCONATE-neg	2.89652e+07	2.99836e+07	3.81038e+07	3.77817e+07	1.00853	1.00853	0.946075	0.966038	-1.03516	0.901368	1.26008	1.26008	0.394885	1.27082	1.27082	0.347598
GLUTAMINE-neg	8.34897e+06	8.52014e+06	1.15717e+07	8.05282e+06	1.43697	1.43697	0.319503	0.97991	-1.0205	0.952641	0.945151	-1.05803	0.90621	1.35816	1.35816	0.325247
glutathione disulfide	6.9878e+07	4.86263e+07	9.53819e+07	7.81712e+07	1.22017	1.22017	0.464484	1.43704	1.43704	0.209603	1.60759	1.60759	0.215442	1.96153	1.96153	0.0354966
GLYCERATE	4.37392e+06	5.42451e+06	7.74214e+06	1.68654e+07	0.459054	-2.17839	0.0587017	0.806325	-1.2402	0.483494	3.10912	3.10912	0.0278953	1.42725	1.42725	0.215352
Glycerol 2-phosphate-neg	2.83036e+06	4.98809e+06	8.11007e+06	4.78374e+06	1.69534	1.69534	0.099098	0.567423	-1.76235	0.2379	0.959032	-1.04272	0.920609	1.62589	1.62589	0.158005
GLYCEROL 3-PHOSPHATE-neg	2.83036e+06	4.98809e+06	8.11007e+06	4.78374e+06	1.69534	1.69534	0.099098	0.567423	-1.76235	0.2379	0.959032	-1.04272	0.920609	1.62589	1.62589	0.158005
GUANOSINE DIPHOSPHATE MANNOSE	1.51189e+06	1.90411e+06	2.09721e+06	865809	2.42225	2.42225	0.0246591	0.794012	-1.25943	0.677223	0.454705	-2.19923	0.290319	1.10141	1.10141	0.841291
GUANOSINE MONOPHOSPHATE-neg	2.29207e+06	2.61588e+06	3.59613e+06	1.46227e+06	2.45927	2.45927	0.00884295	0.876215	-1.14127	0.703755	0.558999	-1.78891	0.217682	1.37473	1.37473	0.31811
HIPPURATE	7.98568e+06	6.3587e+06	3.52772e+06	6.9724e+06	0.505954	-1.97646	0.0706782	1.25587	1.25587	0.452771	1.09651	1.09651	0.777822	0.554786	-1.8025	0.214933
HOMOVANILLATE	4.90188e+06	4.60647e+06	6.65963e+06	4.55824e+06	1.46101	1.46101	0.368972	1.06413	1.06413	0.852778	0.98953	-1.01058	0.973573	1.44571	1.44571	0.408562
Hydroxyisocaproic acid	981485	576837	983035	772388	1.27272	1.27272	0.518573	1.70149	1.70149	0.183587	1.33901	1.33901	0.46304	1.70418	1.70418	0.230922
HYPOXANTHINE-neg	6.38189e+06	5.49526e+06	9.81941e+06	2.63694e+07	0.372379	-2.68544	0.0320325	1.16134	1.16134	0.71813	4.79857	4.79857	0.0145839	1.78689	1.78689	0.149164
INDOLE-3-ETHANOL-neg	261748	183226	99675.7	133493	0.746676	-1.33927	0.515391	1.42855	1.42855	0.346473	0.728568	-1.37256	0.509901	0.544004	-1.83822	0.290513
INDOXYL SULFATE	2.47164e+06	3.42486e+06	2.62085e+06	1.41234e+06	1.85568	1.85568	0.191911	0.721676	-1.38566	0.413518	0.412379	-2.42496	0.120921	0.765242	-1.30678	0.546873
INOSINE MONOPHOSPHATE	1.58355e+07	2.99457e+07	5.92815e+07	6.33782e+07	0.935361	-1.06911	0.83887	0.528807	-1.89105	0.109978	2.11644	2.11644	0.0620051	1.97963	1.97963	0.121337
INOSINE-MONOPHOSPHATE-neg	1.58355e+07	2.99457e+07	5.92815e+07	6.33782e+07	0.935361	-1.06911	0.83887	0.528807	-1.89105	0.109978	2.11644	2.11644	0.0620051	1.97963	1.97963	0.121337
INOSINE-neg	1.7838e+06	2.35982e+06	8.11395e+06	3.24417e+07	0.250109	-3.99826	0.0193355	0.755905	-1.32292	0.590196	13.7475	13.7475	0.0106901	3.43837	3.43837	0.245401
ISOCITRATE	6.50546e+07	6.00844e+07	7.45678e+07	3.52463e+07	2.11562	2.11562	0.0339047	1.08272	1.08272	0.829173	0.586613	-1.7047	0.284613	1.24105	1.24105	0.558633
ITACONATE	3.72726e+06	2.3129e+06	2.74912e+06	1.7782e+06	1.54602	1.54602	0.0262045	1.61151	1.61151	0.116217	0.768816	-1.3007	0.409056	1.1886	1.1886	0.505835
LEUCINE-neg	4.11373e+07	3.65e+07	4.49359e+07	2.93178e+07	1.53272	1.53272	0.128552	1.12705	1.12705	0.680743	0.803227	-1.24498	0.489036	1.23112	1.23112	0.507083
lysine-neg	1.44591e+07	9.27469e+06	1.83498e+07	1.05077e+07	1.74632	1.74632	0.246307	1.55898	1.55898	0.24416	1.13294	1.13294	0.75044	1.97848	1.97848	0.186054
MALATE	4.26659e+07	3.21812e+07	5.17348e+07	4.05735e+07	1.27509	1.27509	0.217676	1.3258	1.3258	0.275517	1.26078	1.26078	0.354109	1.60761	1.60761	0.0927419
malate-neg	4.26659e+07	3.21812e+07	5.17348e+07	4.05735e+07	1.27509	1.27509	0.217676	1.3258	1.3258	0.275517	1.26078	1.26078	0.354109	1.60761	1.60761	0.0927419
MALONATE	80018.9	52378.2	56616.7	47871.3	1.18268	1.18268	0.402183	1.52772	1.52772	0.202107	0.913955	-1.09415	0.776116	1.08092	1.08092	0.798264
METHIONINE-neg	3.34779e+06	2.76842e+06	4.49724e+06	2.72249e+06	1.65189	1.65189	0.204947	1.20928	1.20928	0.526967	0.98341	-1.01687	0.960858	1.62448	1.62448	0.215085
METHYL GALACTOSIDE	1.5354e+07	1.45399e+07	1.46487e+07	1.07673e+07	1.36047	1.36047	0.149853	1.05599	1.05599	0.815217	0.740534	-1.35038	0.34686	1.00748	1.00748	0.976538
METHYLMALONATE	1.74479e+07	1.17054e+07	1.99371e+07	1.14469e+07	1.74171	1.74171	0.113282	1.49059	1.49059	0.277486	0.977915	-1.02258	0.954846	1.70324	1.70324	0.167185
myo-inositol	4.01217e+06	3.08514e+06	5.20813e+06	3.77943e+06	1.37802	1.37802	0.316657	1.30048	1.30048	0.357054	1.22505	1.22505	0.462596	1.68813	1.68813	0.157595
N,N-DIMETHYLARGININE-neg	298471	181614	360720	234195	1.54025	1.54025	0.277324	1.64344	1.64344	0.170949	1.28952	1.28952	0.480625	1.98619	1.98619	0.1405
N6-(DELTA2-ISOPENTENYL)-ADENINE	6.72795e+06	5.86298e+06	7.12564e+06	8.02863e+06	0.887529	-1.12672	0.765738	1.14753	1.14753	0.674421	1.36938	1.36938	0.444419	1.21536	1.21536	0.626689
N-Acetyl L-tyrosine-neg	820403	600177	903750	460594	1.96214	1.96214	0.149454	1.36694	1.36694	0.325045	0.76743	-1.30305	0.440427	1.50581	1.50581	0.32953
N-ACETYLALANINE-neg	275710	244135	363147	189475	1.9166	1.9166	0.0895445	1.12933	1.12933	0.683259	0.776107	-1.28848	0.476921	1.48748	1.48748	0.260831
N-ACETYLASPARAGINE-neg	1.33701e+06	1.18979e+06	1.6526e+06	876811	1.88479	1.88479	0.0297308	1.12373	1.12373	0.674402	0.736944	-1.35696	0.315319	1.38898	1.38898	0.235084
N-ACETYLASPARTATE-neg	1.31609e+06	1.3789e+06	1.71513e+06	1.42488e+06	1.20371	1.20371	0.283165	0.954449	-1.04772	0.87893	1.03334	1.03334	0.90948	1.24384	1.24384	0.467139
N-Acetylglucosamine-1-phosphate	622013	481748	955739	897288	1.06514	1.06514	0.822855	1.29116	1.29116	0.454404	1.86257	1.86257	0.162307	1.9839	1.9839	0.0458448
N-ACETYLGLUTAMATE-neg	356613	462284	679524	758022	0.896444	-1.11552	0.797338	0.771416	-1.29632	0.507337	1.63973	1.63973	0.351976	1.46993	1.46993	0.303697
N-acetyl-glutamine-neg	3.02996e+06	2.61918e+06	4.25918e+06	1.38722e+06	3.07031	3.07031	0.00183104	1.15684	1.15684	0.564197	0.529637	-1.88809	0.0789942	1.62615	1.62615	0.0487727
N-ACETYLMETHIONINE-neg	1.11842e+06	1.11341e+06	1.87168e+06	2.23072e+06	0.839048	-1.19183	0.576844	1.0045	1.0045	0.989642	2.00351	2.00351	0.0880572	1.68104	1.68104	0.163473
N-ACETYLNEURAMINATE-neg	1.46271e+07	1.61187e+07	1.72967e+07	2.88174e+07	0.600217	-1.66606	0.10992	0.907464	-1.10197	0.752067	1.78783	1.78783	0.106635	1.07309	1.07309	0.802541
N-ACETYLPHENYLALANINE-neg	2.47958e+06	2.04417e+06	2.05117e+06	1.7771e+06	1.15422	1.15422	0.625195	1.213	1.213	0.533628	0.869351	-1.15028	0.648475	1.00342	1.00342	0.992304
N-ACETYLSERINE-neg	1.62544e+06	1.71837e+06	2.2309e+06	1.55989e+06	1.43016	1.43016	0.0760187	0.945921	-1.05717	0.810645	0.907774	-1.1016	0.698888	1.29827	1.29827	0.291681
NAD+ _neg	2.49299e+06	1.24131e+06	893051	2.49645e+06	0.357728	-2.79542	0.293768	2.00836	2.00836	0.14204	2.01115	2.01115	0.401738	0.719445	-1.38996	0.256437
NADP-neg	573119	660768	538012	379130	1.41907	1.41907	0.50302	0.867352	-1.15293	0.831982	0.573771	-1.74285	0.506411	0.814222	-1.22817	0.78049
N-FORMYL-L-METHIONINE-neg	451036	409801	592814	291612	2.03288	2.03288	0.0633651	1.10062	1.10062	0.805474	0.711596	-1.40529	0.483972	1.44659	1.44659	0.319735
NICOTINAMIDE-neg	1.15714e+06	1.07895e+06	1.57866e+06	1.39305e+06	1.13324	1.13324	0.623654	1.07247	1.07247	0.833058	1.29112	1.29112	0.407342	1.46315	1.46315	0.273412
O-ACETYLSERINE-neg	1.58302e+06	1.64239e+06	2.13341e+06	1.57663e+06	1.35314	1.35314	0.119712	0.963849	-1.03751	0.882122	0.95996	-1.04171	0.875434	1.29896	1.29896	0.317993
O-PHOSPHOETHANOLAMINE-neg	1.76143e+06	1.61353e+06	2.28526e+06	1.35628e+06	1.68495	1.68495	0.0807981	1.09166	1.09166	0.773151	0.840567	-1.18967	0.617479	1.41631	1.41631	0.265659
OROTATE-neg	2.23244e+06	2.18014e+06	3.50174e+06	2.01955e+06	1.73392	1.73392	0.0180294	1.02399	1.02399	0.920387	0.926341	-1.07952	0.803153	1.6062	1.6062	0.0478397
Oxalic acid	838892	741018	1.05477e+06	528944	1.9941	1.9941	0.0335082	1.13208	1.13208	0.694457	0.713808	-1.40094	0.36987	1.4234	1.4234	0.269396
OXOPROLINE-neg	2.79071e+07	2.18594e+07	3.84689e+07	3.03114e+07	1.26912	1.26912	0.189642	1.27666	1.27666	0.305111	1.38665	1.38665	0.158185	1.75983	1.75983	0.0375161
PANTOTHENATE-neg	9.05987e+06	6.24306e+06	1.2588e+07	3.55413e+06	3.54178	3.54178	0.0554159	1.45119	1.45119	0.272684	0.569293	-1.75656	0.231163	2.01631	2.01631	0.148636
PHENYLALANINE-neg	1.56771e+07	1.23503e+07	1.7529e+07	1.35468e+07	1.29395	1.29395	0.235701	1.26937	1.26937	0.349463	1.09688	1.09688	0.701705	1.41931	1.41931	0.225499
Phenyllactic acid	1.57004e+06	858695	1.65281e+06	3.14221e+06	0.526002	-1.90113	0.259706	1.82841	1.82841	0.135975	3.65928	3.65928	0.109463	1.92479	1.92479	0.100905
PHOSPHORYLCHOLINE-neg	426955	351873	421530	547402	0.770055	-1.29861	0.150593	1.21338	1.21338	0.478034	1.55568	1.55568	0.114825	1.19796	1.19796	0.49156
PIPECOLATE-neg	316033	214016	350660	188340	1.86184	1.86184	0.151943	1.47668	1.47668	0.288039	0.880027	-1.13633	0.740769	1.63847	1.63847	0.231205
PYRIDOXINE-neg	371939	269774	460445	320495	1.43667	1.43667	0.323876	1.37871	1.37871	0.35565	1.18801	1.18801	0.619773	1.70678	1.70678	0.200829
PYROGLUTAMATE-neg	2.79071e+07	2.18594e+07	3.84689e+07	3.03114e+07	1.26912	1.26912	0.189642	1.27666	1.27666	0.305111	1.38665	1.38665	0.158185	1.75983	1.75983	0.0375161
pyruvate	2.82451e+06	2.09953e+06	2.62262e+06	7.62001e+06	0.344175	-2.9055	0.0479567	1.34531	1.34531	0.503106	3.62939	3.62939	0.0339847	1.24915	1.24915	0.648138
S-ADENOSYLHOMOCYSTEINE-neg	797205	571974	1.03137e+06	717182	1.43808	1.43808	0.229253	1.39378	1.39378	0.29566	1.25387	1.25387	0.479131	1.80317	1.80317	0.0847796
Serine	916023	655493	994907	864482	1.15087	1.15087	0.598097	1.39746	1.39746	0.298018	1.31883	1.31883	0.305801	1.5178	1.5178	0.237678
Sorbitol-neg	5.8228e+06	4.8637e+06	7.01287e+06	4.81344e+06	1.45693	1.45693	0.253156	1.1972	1.1972	0.544879	0.989667	-1.01044	0.974015	1.44188	1.44188	0.291186
STACHYOSE	922275	1.45528e+06	1.40517e+06	1.10393e+06	1.27288	1.27288	0.477887	0.633744	-1.57792	0.313427	0.758568	-1.31827	0.526526	0.965567	-1.03566	0.922756
succinate	1.74479e+07	1.17054e+07	1.99371e+07	1.14469e+07	1.74171	1.74171	0.113282	1.49059	1.49059	0.277486	0.977915	-1.02258	0.954846	1.70324	1.70324	0.167185
TAURINE-neg	2.74295e+07	3.3687e+07	2.99919e+07	3.26293e+07	0.919171	-1.08794	0.507321	0.814246	-1.22813	0.487639	0.968601	-1.03242	0.903363	0.89031	-1.1232	0.69044
THREONINE	509781	566918	542228	782978	0.692521	-1.444	0.173536	0.899214	-1.11208	0.574156	1.38111	1.38111	0.237734	0.956449	-1.04553	0.816966
thymidine	850588	580647	1.15588e+06	427921	2.70116	2.70116	0.0187987	1.4649	1.4649	0.231747	0.736972	-1.3569	0.409133	1.99068	1.99068	0.0550131
THYMINE-neg	1.47414e+06	983442	1.83294e+06	678989	2.69951	2.69951	0.0276918	1.49896	1.49896	0.209346	0.690422	-1.44839	0.327165	1.8638	1.8638	0.0904122
Tolylacetate	536379	439405	446347	700047	0.637596	-1.56839	0.170482	1.22069	1.22069	0.552658	1.59317	1.59317	0.227016	1.0158	1.0158	0.962759
TRANS-4-HYDROXY-L-PROLINE-neg	342696	292182	430031	415265	1.03556	1.03556	0.92683	1.17289	1.17289	0.670022	1.42126	1.42126	0.325303	1.47179	1.47179	0.443807
TRYPTOPHAN-neg	2.06061e+07	1.43504e+07	2.13102e+07	1.14417e+07	1.86251	1.86251	0.0899345	1.43593	1.43593	0.249045	0.797308	-1.25422	0.467067	1.48499	1.48499	0.25332
TYROSINE-neg	1.58094e+07	1.23054e+07	2.11107e+07	1.40063e+07	1.50723	1.50723	0.21814	1.28475	1.28475	0.439785	1.13823	1.13823	0.664238	1.71557	1.71557	0.157765
URACIL-neg	1.51388e+06	1.0646e+06	1.67736e+06	995602	1.68477	1.68477	0.145653	1.42202	1.42202	0.252314	0.935191	-1.0693	0.840187	1.57558	1.57558	0.233568
URIDINE DIPHOSPHATE GLUCOSE	2.19609e+07	1.85924e+07	2.23718e+07	1.86213e+07	1.20141	1.20141	0.636475	1.18118	1.18118	0.664422	1.00156	1.00156	0.997059	1.20328	1.20328	0.68168
URIDINE DIPHOSPHATE GLUCOSE-neg	2.19609e+07	1.85924e+07	2.23718e+07	1.86213e+07	1.20141	1.20141	0.636475	1.18118	1.18118	0.664422	1.00156	1.00156	0.997059	1.20328	1.20328	0.68168
URIDINE DIPHOSPHATEGALACTOSE	2.19609e+07	1.85924e+07	2.23718e+07	1.86213e+07	1.20141	1.20141	0.636475	1.18118	1.18118	0.664422	1.00156	1.00156	0.997059	1.20328	1.20328	0.68168
URIDINE DIPHOSPHATEGALACTOSE-neg	2.19609e+07	1.85924e+07	2.23718e+07	1.86213e+07	1.20141	1.20141	0.636475	1.18118	1.18118	0.664422	1.00156	1.00156	0.997059	1.20328	1.20328	0.68168
URIDINE DIPHOSPHATE-N-ACETYLGALACTOSAMINE	1.50161e+07	1.57916e+07	2.35641e+07	1.47309e+07	1.59964	1.59964	0.098857	0.950893	-1.05164	0.869684	0.932834	-1.072	0.841685	1.4922	1.4922	0.172725
URIDINE DIPHOSPHATE-N-ACETYLGLUCOSAMINE	1.50161e+07	1.57916e+07	2.35641e+07	1.47309e+07	1.59964	1.59964	0.098857	0.950893	-1.05164	0.869684	0.932834	-1.072	0.841685	1.4922	1.4922	0.172725
URIDINE MONOPHOSPHATE-neg	3.3286e+06	5.29007e+06	1.52428e+07	4.73617e+06	3.21838	3.21838	0.00717885	0.629217	-1.58928	0.254064	0.895294	-1.11695	0.800843	2.8814	2.8814	0.00872264
URIDINE-neg	1.54479e+06	1.73054e+06	2.22614e+06	1.51692e+06	1.46754	1.46754	0.363466	0.892665	-1.12024	0.773228	0.87656	-1.14082	0.734154	1.28638	1.28638	0.553157
XANTHINE	5.14236e+07	4.28126e+07	6.89622e+07	7.15311e+07	0.964087	-1.03725	0.868441	1.20113	1.20113	0.704172	1.6708	1.6708	0.178461	1.61079	1.61079	0.237635
XANTHOSINE-neg	913490	1.37312e+06	3.26202e+06	9.94612e+06	0.327969	-3.04907	0.0111163	0.665264	-1.50316	0.43749	7.24343	7.24343	0.00462902	2.37562	2.37562	0.0834469
13C L-Alanine	115036	136919	105560	90310.7	1.16885	1.16885	0.23409	0.840174	-1.19023	0.576479	0.65959	-1.51609	0.260719	0.770963	-1.29708	0.438352
13C L-Arginine	2.31389e+06	2.00125e+06	2.60037e+06	2.02021e+06	1.28718	1.28718	0.0440662	1.15622	1.15622	0.376537	1.00947	1.00947	0.958801	1.29937	1.29937	0.108214
13C L-Aspartic Acid	1.63513e+06	1.85716e+06	1.55324e+06	1.23328e+06	1.25943	1.25943	0.0119663	0.880448	-1.13579	0.630888	0.664069	-1.50587	0.216048	0.836349	-1.19567	0.517858
13C L-Glutamic Acid	431625	768154	601378	610486	0.985081	-1.01514	0.950052	0.561899	-1.77968	0.225842	0.794744	-1.25827	0.53462	0.782887	-1.27732	0.553941
13C L-Isoleucine	5.34764e+06	5.36394e+06	5.86157e+06	4.22181e+06	1.3884	1.3884	0.0325401	0.996962	-1.00305	0.982467	0.787072	-1.27053	0.17439	1.09277	1.09277	0.556096
13C Lysine	924387	736862	1.08138e+06	744185	1.45311	1.45311	0.0539721	1.25449	1.25449	0.319119	1.00994	1.00994	0.969991	1.46755	1.46755	0.0876751
13C L-Methionine	973098	958218	1.07158e+06	768746	1.39394	1.39394	0.022749	1.01553	1.01553	0.898432	0.802266	-1.24647	0.164624	1.11831	1.11831	0.398885
13C L-Phenylalanine	2.6239e+06	2.87594e+06	2.69944e+06	2.121e+06	1.27272	1.27272	0.107567	0.912363	-1.09606	0.666732	0.737498	-1.35594	0.210524	0.938629	-1.06538	0.73755
13C L-Proline	392754	367695	437315	329597	1.32682	1.32682	0.00296604	1.06815	1.06815	0.694533	0.896386	-1.11559	0.540921	1.18934	1.18934	0.277265
13C L-Serine	49882.7	57384.9	49417.9	40233.2	1.22829	1.22829	0.0558309	0.869266	-1.1504	0.682715	0.701111	-1.42631	0.367661	0.861167	-1.16122	0.66591
13C-L-Threonine	39806.3	208222	38231.4	78070.7	0.489702	-2.04206	0.0709286	0.191172	-5.23088	0.365004	0.37494	-2.6671	0.475084	0.183609	-5.44636	0.360743
13C L-Tyrosine	2.48374e+06	2.52031e+06	2.76421e+06	2.17693e+06	1.26977	1.26977	0.00966763	0.985491	-1.01472	0.926305	0.863754	-1.15774	0.397199	1.09677	1.09677	0.526581
13C L-VALINE	606109	567836	676457	503034	1.34475	1.34475	0.00631809	1.0674	1.0674	0.690557	0.885879	-1.12882	0.503237	1.19129	1.19129	0.262006

## Sheet: Supplementary file_S7
Samples	Superclass	Cocaine/control	Cocaine+ CRSD/CRSD	Cocaine+ CRSD/Cocaine	Cocaine+ CRSD/Control
4-AMINOBENZOATE	Benzenoids	-1.00613	-1.08558	1.01296	1.00679
ANILINE-2-SULFONATE	Benzenoids	1.99637	1.17031	-2.26537	-1.13475
ANTHRANILATE	Benzenoids	-1.01953	-1.08668	1.02579	1.00614
HIPPURATE	Benzenoids	1.97646	-1.25587	-1.09651	1.8025
Adenylsuccinic acid-pos	Benzenoids	-1.32447	2.54073	2.67167	2.01716			Superclass	Cocaine Vs Control		Cocaine+ CRSD Vs CRSD		Cocaine+ CRSD Vs Cocaine		Cocaine+ CRSD Vs Control
ATP-pos	Benzenoids	-2.62517	1.54027	2.29436	-1.14418			Benzenoids	3	-5	4	-4	5	-3	4	-4
citrate-pos	Benzenoids	-2.59902	1.20835	2.57084	-1.01096			Carbohydrates	10	-17	8	-19	9	-18	3	-24
Tolylacetate	Benzenoids	1.56839	-1.22069	-1.59317	-1.0158			Fatty Acyls	3	-5	1	-7	6	-2	1	-7
ACETYLGLUCOSAMINE	Carbohydrates	1.20724	-1.15208	-1.40217	-1.16146			Glycerolipids	3	-2	1	-4	3	-2	2	-3
D-MANNOSAMINE	Carbohydrates	-3.1722	-1.51248	1.46691	-2.1625			Nucleic acids	13	-35	21	-27	24	-24	6	-42
GALACTOSAMINE	Carbohydrates	-2.56752	-1.41251	1.19286	-2.15242			Organic acids	40	-85	38	-87	50	-75	18	-107
GLUCOSAMINE	Carbohydrates	-3.14265	-1.3527	1.56199	-2.01195
GLYCEROL 3-PHOSPHATE	Carbohydrates	-1.68541	1.18605	-1.08356	-1.82625
N-ACETYLGALACTOSAMINE	Carbohydrates	1.17178	-1.14605	-1.44936	-1.23688
N-acetyl-glucosamine	Carbohydrates	1.16379	-1.1273	-1.37302	-1.17978
N-ACETYLMANNOSAMINE	Carbohydrates	1.16247	-1.16244	-1.3801	-1.18721
N-ACETYLNEURAMINATE	Carbohydrates	1.17211	-1.11449	-1.46228	-1.24756				Superclass	Benzenoids	Carbohydrates	Fatty Acyls	Glycerolipids	Nucleic acids	Organic acids
S-ADENOSYLHOMOCYSTEINE	Carbohydrates	-1.1227	-1.43477	-1.70399	-1.91307				Cocaine Vs Control	3	10	3	3	13	40
S-ADENOSYLMETHIONINE	Carbohydrates	1.91701	-2.26717	1.25077	2.39774					-5	-17	-5	-2	-35	-85
Sorbitol	Carbohydrates	-1.31741	-1.47431	-1.28734	-1.69596				Cocaine+ CRSD Vs CRSD	4	8	1	1	21	38
GALACTITOL	Carbohydrates	-1.42137	-1.23469	-1.01511	-1.44285					-4	-19	-7	-4	-27	-87
GLUCONATE	Carbohydrates	-1.00853	1.03668	-1.25823	-1.26896				Cocaine+ CRSD Vs Cocaine	5	9	6	3	24	50
GLUCONATE	Carbohydrates	-1.00853	1.03516	-1.26008	-1.27082					-3	-18	-2	-2	-24	-75
GLYCEROL 3-PHOSPHATE	Carbohydrates	-1.69534	1.76235	1.04272	-1.62589				Cocaine+ CRSD Vs Control	4	3	1	2	6	18
Hydroxyisocaproic acid	Carbohydrates	-1.27272	-1.70149	-1.33901	-1.70418					-4	-24	-7	-3	-42	-107
INDOLE-3-ETHANOL	Carbohydrates	1.33927	-1.42855	1.37256	1.83822
INOSINE-MONOPHOSPHATE	Carbohydrates	1.06911	1.89105	-2.11644	-1.97963
METHYL GALACTOSIDE	Carbohydrates	-1.36047	-1.05599	1.35038	-1.00748
N-Acetylglucosamine-1-phosphate	Carbohydrates	-1.06514	-1.29116	-1.86257	-1.9839
N-ACETYLNEURAMINATE	Carbohydrates	1.66606	1.10197	-1.78783	-1.07309
S-ADENOSYLHOMOCYSTEINE	Carbohydrates	-1.43808	-1.39378	-1.25387	-1.80317
Sorbitol	Carbohydrates	-1.45693	-1.1972	1.01044	-1.44188
STACHYOSE	Carbohydrates	-1.27288	1.57792	1.31827	1.03566
glutathione disulfide-pos	Carbohydrates	-1.03135	-1.76053	-2.005	-2.06786
INOSINE-MONOPHOSPHATE	Carbohydrates	1.18799	1.72057	-2.4802	-2.08773
AMINOADIPATE	Fatty Acyls	1.06604	-1.25862	-1.2619	-1.18372
DEOXYCARNITINE	Fatty Acyls	-1.09132	-1.56809	-1.38527	-1.51177
GAMMA-AMINOBUTYRATE	Fatty Acyls	1.37788	1.06244	-1.15707	1.19083
10-HYDROXYDECANOATE	Fatty Acyls	1.86749	-1.95742	-2.78372	-1.49063
AMINOADIPATE	Fatty Acyls	-1.01894	-1.30659	-1.27809	-1.3023
fumarate	Fatty Acyls	-1.29433	-1.34015	-1.25993	-1.63076
METHYLMALONATE	Fatty Acyls	-1.74171	-1.49059	1.02258	-1.70324
Oxalic acid	Fatty Acyls	-1.9941	-1.13208	1.40094	-1.4234
O-ACETYLCARNITINE	Glycerolipids	1.28081	-2.46449	1.08832	1.39393
OPHTHALMATE	Glycerolipids	1.16872	-1.32389	-1.21393	-1.03869
PALMITOYLCARNITINE	Glycerolipids	2.25024	1.38181	-1.20717	1.86407
PANTOTHENATE	Glycerolipids	-2.63703	-1.31936	1.8368	-1.43566
PANTOTHENATE	Glycerolipids	-3.54178	-1.45119	1.75656	-2.01631
ADENINE	Nucleic acids	-1.70026	1.40859	1.3587	-1.25139
ADENOSINE	Nucleic acids	1.16327	-1.08662	1.12394	1.30744
ADENOSINE 5'-DIPHOSPHATE	Nucleic acids	-3.35963	1.11103	3.13588	-1.07135
ADENOSINE DIPHOSPHATE RIBOSE	Nucleic acids	-1.1904	-1.0837	1.00741	-1.18165
ADENOSINE-MONOPHOSPHATE	Nucleic acids	-1.71256	1.45488	1.69297	-1.01157
BETA-NICOTINAMIDE ADENINE DINUCLEOTIDE	Nucleic acids	2.80213	-2.18412	-2.01501	1.39063
CDP-ETHANOLAMINE	Nucleic acids	1.3988	-1.81305	-1.79054	-1.28006
CITICOLINE	Nucleic acids	1.13377	-1.65224	-1.54924	-1.36645
CYTIDINE MONOPHOSPHATE	Nucleic acids	-1.04345	-1.40774	-1.36812	-1.42757
DEOXYCYTIDINE	Nucleic acids	1.0888	1.01518	-1.43469	-1.31768
DEOXYGUANOSINE-MONOPHOSPHATE	Nucleic acids	-1.71026	1.45432	1.69131	-1.0112
GUANOSINE MONOPHOSPHATE	Nucleic acids	-2.1979	1.1405	1.81147	-1.21332
METHYLTHIOADENOSINE	Nucleic acids	-1.17139	-1.42145	-1.90974	-2.23705
NAD	Nucleic acids	2.81711	-2.1839	-2.01503	1.39805
NADP	Nucleic acids	-1.42683	-1.00063	1.65344	1.15882
NICOTINAMIDE	Nucleic acids	-1.01444	1.0414	-1.06721	-1.08262
NICOTINAMIDE MONONUCLEOTIDE	Nucleic acids	2.15577	-2.40419	-1.71913	1.25399
THYMINE	Nucleic acids	-1.62343	-1.46766	1.04951	-1.54685
URACIL	Nucleic acids	-1.26331	1.03676	-1.08014	-1.36455
URIDINE	Nucleic acids	-1.12025	1.05343	-1.10916	-1.24254
URIDINE MONOPHOSPHATE	Nucleic acids	-3.36468	1.47024	1.12559	-2.98926
XANTHOSINE	Nucleic acids	2.77717	1.10375	-6.75267	-2.43149
ADENINE	Nucleic acids	-1.83562	-1.00606	-1.00062	-1.83676
ADENOSINE DIPHOSPHATE RIBOSE	Nucleic acids	-1.28254	-1.0647	1.00325	-1.27839
ADENOSINE-MONOPHOSPHATE	Nucleic acids	-2.01981	1.42863	1.92591	-1.04876
CDP-ETHANOLAMINE	Nucleic acids	1.32555	-1.52229	-1.7687	-1.33432
CITICOLINE	Nucleic acids	1.2527	-1.78708	-1.7491	-1.39626
CYTIDINE MONOPHOSPHATE	Nucleic acids	-1.52113	1.04014	-1.16514	-1.77234
DEOXYCYTIDINE	Nucleic acids	-1.5198	-1.28521	1.11565	-1.36225
DEOXYGUANOSINE-MONOPHOSPHATE	Nucleic acids	-2.05429	1.45693	1.96766	-1.04402
DEOXYURIDINE	Nucleic acids	-2.55153	-1.43372	1.33287	-1.91431
GUANOSINE DIPHOSPHATE MANNOSE	Nucleic acids	-2.42225	1.25943	2.19923	-1.10141
GUANOSINE MONOPHOSPHATE	Nucleic acids	-2.45927	1.14127	1.78891	-1.37473
N6-(DELTA2-ISOPENTENYL)-ADENINE	Nucleic acids	1.12672	-1.14753	-1.36938	-1.21536
NADP	Nucleic acids	-1.41907	1.15293	1.74285	1.22817
NICOTINAMIDE	Nucleic acids	-1.13324	-1.07247	-1.29112	-1.46315
thymidine	Nucleic acids	-2.70116	-1.4649	1.3569	-1.99068
THYMINE	Nucleic acids	-2.69951	-1.49896	1.44839	-1.8638
URACIL	Nucleic acids	-1.68477	-1.42202	1.0693	-1.57558
URIDINE DIPHOSPHATE GLUCOSE	Nucleic acids	-1.20141	-1.18118	-1.00156	-1.20328
URIDINE DIPHOSPHATE GLUCOSE	Nucleic acids	-1.20141	-1.18118	-1.00156	-1.20328
URIDINE DIPHOSPHATEGALACTOSE	Nucleic acids	-1.20141	-1.18118	-1.00156	-1.20328
URIDINE DIPHOSPHATEGALACTOSE	Nucleic acids	-1.20141	-1.18118	-1.00156	-1.20328
URIDINE DIPHOSPHATE-N-ACETYLGALACTOSAMINE	Nucleic acids	-1.59964	1.05164	1.072	-1.4922
URIDINE MONOPHOSPHATE	Nucleic acids	-3.21838	1.58928	1.11695	-2.8814
URIDINE	Nucleic acids	-1.46754	1.12024	1.14082	-1.28638
XANTHINE	Nucleic acids	1.03725	-1.20113	-1.6708	-1.61079
XANTHOSINE	Nucleic acids	3.04907	1.50316	-7.24343	-2.37562
1-METHYL-L-HISTIDINE	Organic acids	-1.5376	-1.30909	-1.0143	-1.55959
4-GUANIDINOBUTANOATE	Organic acids	1.78849	1.60557	-1.10867	1.61318
ALLOTHREONINE	Organic acids	1.00153	-1.06136	-1.11079	-1.10909
ANSERINE	Organic acids	1.01332	-1.09367	-1.15679	-1.14158
ARGININE	Organic acids	-1.15653	-1.31342	-1.16918	-1.35219
ASPARTATE	Organic acids	1.07225	-1.40298	-1.93089	-1.80078
BETA-ALANINE	Organic acids	1.18477	1.11412	-1.48914	-1.2569
BETA-GLYCEROPHOSPHATE	Organic acids	-1.47956	1.16658	-1.2444	-1.84116
BETAINE	Organic acids	1.15553	-1.20005	-1.67194	-1.44691
CARNOSINE	Organic acids	-1.22618	1.19152	1.36848	1.11606
CITRULLINE	Organic acids	-1.13521	-1.26929	1.03556	-1.09622
CREATINE	Organic acids	1.2463	-1.24021	-1.51681	-1.21705
CREATININE	Organic acids	-1.15156	-1.19363	-1.04304	-1.20113
D-ALANINE	Organic acids	1.16366	-1.18655	-1.38831	-1.19306
D-ORNITHINE	Organic acids	-1.15758	-1.2027	-1.01582	-1.17589
ETHANOLAMINE PHOSPHATE	Organic acids	-1.66092	-1.35511	1.14911	-1.4454
GLUTAMATE	Organic acids	1.39523	1.02101	-1.32412	1.0537
GLUTAMINE	Organic acids	-1.29043	1.17153	1.07385	-1.20168
Glycerol 2-phosphate	Organic acids	-1.50474	1.19606	-1.2154	-1.82886
GUANIDINOACETATE	Organic acids	-1.12708	-1.31761	-1.12127	-1.26376
HISTIDINE	Organic acids	1.13013	-1.12689	-1.18744	-1.05071
HOMOSERINE	Organic acids	1.01352	-1.03692	-1.10489	-1.09015
HYPOXANTHINE	Organic acids	3.21597	-1.01488	-5.02988	-1.56403
INOSINE	Organic acids	5.15933	1.12149	-14.5846	-2.82684
ISOLEUCINE	Organic acids	-1.12843	-1.17183	-1.08634	-1.22585
L-ALANINE	Organic acids	1.16366	-1.18655	-1.38831	-1.19306
LAUROYLCARNITINE	Organic acids	1.53572	1.74483	-1.5853	-1.03229
L-CARNITINE	Organic acids	-1.15594	-1.18732	-1.18948	-1.37497
LEUCINE	Organic acids	-1.11251	-1.18698	-1.01664	-1.13102
L-ORNITHINE	Organic acids	-1.15758	-1.2027	-1.01582	-1.17589
LUMICHROME	Organic acids	1.10514	1.22452	-1.19735	-1.08344
LYSINE	Organic acids	-1.203	-1.37213	-1.24128	-1.49326
METHIONINE	Organic acids	-1.08863	-1.11853	-1.24218	-1.35228
N,N,N-TRIMETHYLLYSINE	Organic acids	-1.11351	-1.48884	-1.3628	-1.5175
N,N-DIMETHYLARGININE	Organic acids	-1.24793	-1.58532	-1.35958	-1.69666
N-acetyl-glutamine	Organic acids	-2.0884	1.07605	1.56215	-1.33687
N-ACETYLPROLINE	Organic acids	1.20827	-2.48751	-3.59982	-2.97932
N-ALPHA-ACETYLLYSINE	Organic acids	1.16957	-1.16258	-1.22544	-1.04777
n-n-dimethylglycine	Organic acids	1.00262	-1.07221	-1.15686	-1.15384
NORVALINE	Organic acids	1.19784	-1.20719	-1.64874	-1.37642
OXOPROLINE	Organic acids	-1.11649	-1.02262	-1.2969	-1.44798
PHENYLALANINE	Organic acids	1.00042	-1.11633	-1.2031	-1.2026
PIPECOLATE	Organic acids	-1.29594	-1.36892	-1.02177	-1.32415
PROLINE	Organic acids	1.0167	-1.28894	-1.24931	-1.22879
SERINE	Organic acids	-1.10183	-1.294	-1.35971	-1.49817
S-HEXYL-GLUTATHIONE	Organic acids	-1.04527	-1.50926	-1.52762	-1.59678
TAURINE	Organic acids	1.10224	1.12974	-1.04393	1.05586
TRYPTOPHAN	Organic acids	-1.49711	-1.35563	1.1397	-1.3136
TYROSINE	Organic acids	-1.3761	-1.48092	-1.27418	-1.7534
UREIDOPROPIONATE	Organic acids	1.32459	1.08902	-1.4389	-1.0863
VALINE	Organic acids	-1.75735	-1.19798	1.23195	-1.42649
13C proline	Organic acids	-1.025	1.17995	1.28134	1.25008
2-hydroxygluterate	Organic acids	-1.49007	-1.57216	1.26308	-1.17972
a-ketoglutarate	Organic acids	1.33239	-1.5041	-1.60976	-1.20817
ALLOTHREONINE	Organic acids	1.44751	1.10568	-1.38111	1.04808
ANSERINE	Organic acids	1.11647	1.31586	-1.17384	-1.05139
ARGININE	Organic acids	-1.47192	-1.45302	-1.19786	-1.76316
ASPARAGINE	Organic acids	-1.44997	-1.02588	1.1088	-1.30769
ASPARTATE	Organic acids	-1.00556	-1.4014	-1.68331	-1.69268
BETA-GLYCEROPHOSPHATE	Organic acids	-1.69534	1.76235	1.04272	-1.62589
CARNOSINE	Organic acids	-1.52005	1.30156	1.2891	-1.17915
CITRAMALATE	Organic acids	-1.48474	-1.57216	1.25855	-1.17972
CREATINE	Organic acids	1.02381	-1.24168	-1.24658	-1.21759
CREATININE	Organic acids	-1.41755	-1.29213	-1.11215	-1.57653
CYSTEATE	Organic acids	-1.21644	-1.54672	-1.36407	-1.65931
DIHYDROOROTATE	Organic acids	-1.85065	-1.35024	-1.1162	-2.0657
D-RIBOSE 5-PHOSPHATE	Organic acids	-1.02025	-1.52466	1.08017	1.05873
D-RIBOSE 5-PHOSPHATE	Organic acids	-1.03644	-1.52982	1.08607	1.04789
ETHANOLAMINE PHOSPHATE	Organic acids	-1.78701	-1.06576	1.25935	-1.419
GLUTAMINE	Organic acids	-1.43697	1.0205	1.05803	-1.35816
glutathione disulfide	Organic acids	-1.22017	-1.43704	-1.60759	-1.96153
GLYCERATE	Organic acids	2.17839	1.2402	-3.10912	-1.42725
Glycerol 2-phosphate	Organic acids	-1.69534	1.76235	1.04272	-1.62589
HOMOVANILLATE	Organic acids	-1.46101	-1.06413	1.01058	-1.44571
HYPOXANTHINE	Organic acids	2.68544	-1.16134	-4.79857	-1.78689
INDOXYL SULFATE	Organic acids	-1.85568	1.38566	2.42496	1.30678
INOSINE MONOPHOSPHATE	Organic acids	1.06911	1.89105	-2.11644	-1.97963
INOSINE	Organic acids	3.99826	1.32292	-13.7475	-3.43837
ISOCITRATE	Organic acids	-2.11562	-1.08272	1.7047	-1.24105
ITACONATE	Organic acids	-1.54602	-1.61151	1.3007	-1.1886
LEUCINE	Organic acids	-1.53272	-1.12705	1.24498	-1.23112
lysine	Organic acids	-1.74632	-1.55898	-1.13294	-1.97848
MALATE	Organic acids	-1.27509	-1.3258	-1.26078	-1.60761
malate	Organic acids	-1.27509	-1.3258	-1.26078	-1.60761
MALONATE	Organic acids	-1.18268	-1.52772	1.09415	-1.08092
METHIONINE	Organic acids	-1.65189	-1.20928	1.01687	-1.62448
N,N-DIMETHYLARGININE	Organic acids	-1.54025	-1.64344	-1.28952	-1.98619
N-Acetyl L-tyrosine	Organic acids	-1.96214	-1.36694	1.30305	-1.50581
N-ACETYLALANINE	Organic acids	-1.9166	-1.12933	1.28848	-1.48748
N-ACETYLASPARAGINE	Organic acids	-1.88479	-1.12373	1.35696	-1.38898
N-ACETYLASPARTATE	Organic acids	-1.20371	1.04772	-1.03334	-1.24384
N-ACETYLGLUTAMATE	Organic acids	1.11552	1.29632	-1.63973	-1.46993
N-acetyl-glutamine	Organic acids	-3.07031	-1.15684	1.88809	-1.62615
N-ACETYLMETHIONINE	Organic acids	1.19183	-1.0045	-2.00351	-1.68104
N-ACETYLPHENYLALANINE	Organic acids	-1.15422	-1.213	1.15028	-1.00342
N-ACETYLSERINE	Organic acids	-1.43016	1.05717	1.1016	-1.29827
NAD+ _neg	Organic acids	2.79542	-2.00836	-2.01115	1.38996
N-FORMYL-L-METHIONINE	Organic acids	-2.03288	-1.10062	1.40529	-1.44659
O-ACETYLSERINE	Organic acids	-1.35314	1.03751	1.04171	-1.29896
O-PHOSPHOETHANOLAMINE	Organic acids	-1.68495	-1.09166	1.18967	-1.41631
OROTATE	Organic acids	-1.73392	-1.02399	1.07952	-1.6062
OXOPROLINE	Organic acids	-1.26912	-1.27666	-1.38665	-1.75983
PHENYLALANINE	Organic acids	-1.29395	-1.26937	-1.09688	-1.41931
PIPECOLATE	Organic acids	-1.86184	-1.47668	1.13633	-1.63847
pyruvate	Organic acids	2.9055	-1.34531	-3.62939	-1.24915
Serine	Organic acids	-1.15087	-1.39746	-1.31883	-1.5178
succinate	Organic acids	-1.74171	-1.49059	1.02258	-1.70324
TAURINE	Organic acids	1.08794	1.22813	1.03242	1.1232
THREONINE	Organic acids	1.444	1.11208	-1.38111	1.04553
TRYPTOPHAN	Organic acids	-1.86251	-1.43593	1.25422	-1.48499
TYROSINE	Organic acids	-1.50723	-1.28475	-1.13823	-1.71557
13C L-Alanine	Organic acids	-1.16885	1.19023	1.51609	1.29708
13C L-Arginine	Organic acids	-1.28718	-1.15622	-1.00947	-1.29937
13C L-Aspartic Acid	Organic acids	-1.25943	1.13579	1.50587	1.19567
13C L-Glutamic Acid	Organic acids	1.01514	1.77968	1.25827	1.27732
13C L-Isoleucine	Organic acids	-1.3884	1.00305	1.27053	-1.09277
13C Lysine	Organic acids	-1.45311	-1.25449	-1.00994	-1.46755
13C L-Methionine	Organic acids	-1.39394	-1.01553	1.24647	-1.11831
13C L-Phenylalanine	Organic acids	-1.27272	1.09606	1.35594	1.06538
13C L-Proline	Organic acids	-1.32682	-1.06815	1.11559	-1.18934
13C L-Serine	Organic acids	-1.22829	1.1504	1.42631	1.16122
13C-L-Threonine	Organic acids	2.04206	5.23088	2.6671	5.44636
13C L-Tyrosine	Organic acids	-1.26977	1.01472	1.15774	-1.09677
13C L-VALINE	Organic acids	-1.34475	-1.0674	1.12882	-1.19129
N,N-DIMETHYL-ARGININE	Organic acids	-1.25357	-1.55215	-1.33432	-1.67267
3-METHYLHISTAMINE	Organic nitrogen compounds	1.30608	1.36243	-1.10449	1.18252
DIETHANOLAMINE	Organic nitrogen compounds	-1.00863	-2.15758	-1.30445	-1.31571
PHOSPHORYLCHOLINE	Organic nitrogen compounds	1.23803	-1.14515	-1.40055	-1.13127
PHOSPHORYLCHOLINE	Organic nitrogen compounds	1.29861	-1.21338	-1.55568	-1.19796
myo-inositol	Organic oxygen compounds	-1.37802	-1.30048	-1.22505	-1.68813
4-IMIDAZOLEACETATE	Organoheterocyclic compounds	-1.171	-1.08189	-1.26579	-1.48224
ALLANTOIN	Organoheterocyclic compounds	-1.23967	-1.56437	-1.28112	-1.58817
PYRIDOXINE	Organoheterocyclic compounds	-1.04807	-1.29924	-1.2627	-1.3234
PYROGLUTAMATE	Organoheterocyclic compounds	-1.08058	-1.02262	-1.34223	-1.45039
TRIGONELLINE	Organoheterocyclic compounds	1.00746	1.10917	1.20519	1.21419
ALLANTOIN	Organoheterocyclic compounds	-1.1956	-1.23038	-1.47986	-1.76932
PYRIDOXINE	Organoheterocyclic compounds	-1.43667	-1.37871	-1.18801	-1.70678
PYROGLUTAMATE	Organoheterocyclic compounds	-1.26912	-1.27666	-1.38665	-1.75983
TRANS-4-HYDROXY-L-PROLINE	Organoheterocyclic compounds	-1.03556	-1.17289	-1.42126	-1.47179
3-(2-HYDROXYPHENYL)PROPANOATE	Polyketides	2.19005	-1.59979	-3.28365	-1.49935
Phenyllactic acid	Polyketides	1.90113	-1.82841	-3.65928	-1.92479
CORTISOL	Sterol Lipids	1.09512	-1.12346	-1.72382	-1.57409
CORTISOL 21-ACETATE	Sterol Lipids	1.01085	-1.2829	-1.78427	-1.76512
CORTISOL 21-ACETATE	Sterol Lipids	-1.05981	-1.01573	-2.67587	-2.83591
CORTISOL	Sterol Lipids	-1.08714	-1.44603	-2.37985	-2.58724
URIDINE DIPHOSPHATE-N-ACETYLGLUCOSAMINE	Sterol Lipids	-1.59964	1.05164	1.072	-1.4922
