# Supplementary material for: Sleep Disorder and Cocaine Abuse Impact Purine and Pyrimidine Nucleotide Metabolic Signatures
Source: Metabolites. 2022 Sep 15;12(9):869. doi: 10.3390/metabo12090869 (PMC9502494; doi:10.3390/metabo12090869)
Supplement: Supplementary file 1 [file metabolites-12-00869-s001.zip › metabolites-1878580-supplementary Table.xlsx]

## Sheet: Sheet1
	Mice weight in grams
	Control	CRSD	Cocaine	CRSD+Cocaine
1	27g	27g	29g	29g
2	33g	28g	30g	30g
3	29g	30g	30g	29g
4	28g	27g	29g	31g
5	31g	29g	29g	29g
